# Supplementary material for: Low-Temperature-Induced Changes in Rice Panicle Architectures and Their Robustness in Extremely Cold-Tolerant Cultivars
Source: Plants (Basel). 2025 Sep 3;14(17):2759. doi: 10.3390/plants14172759 (PMC12430349; doi:10.3390/plants14172759)
Supplement: Supplementary file 1 [file plants-14-02759-s001.zip]

Archive with 2 entries (2 files):
- Figures S1, S2.pdf
- Tables S1 revised-S4.xlsx
