# Supplementary material for: Low-Temperature-Induced Changes in Rice Panicle Architectures and Their Robustness in Extremely Cold-Tolerant Cultivars
Source: Plants (Basel). 2025 Sep 3;14(17):2759. doi: 10.3390/plants14172759 (PMC12430349; doi:10.3390/plants14172759)
Supplement: Supplementary file 1 [file plants-14-02759-s001.zip › Tables S1 revised-S4.xlsx]

## Sheet: Table S1
Table S1. Summary of agronomic and panicle architecture-related traits in 28 rice Varieties under varying temperature conditions. The Varieties were classified into four groups based on seed fertility under LT treatment conditions of 18.5°C:
extremely strong (average seed fertility of 70% or more), strong (average seed fertility of 50 to less than 70%), moderate (average seed fertility of 30–50%), and weak (average seed fertility less than 30%). Multiple comparison was performed
using one-way ANOVA with Tukey-Kramer post hoc tests (MCwTK) at p < 0.05. Different letters indicate significant difference.
(a). Seed setting rate (%)																(b). Number of panicles per plant
Variety name		NT		MCwTK			19.0℃		MCwTK			18.5℃		MCwTK		Variety name		NT		MCwTK			19.0℃		MCwTK			18.5℃		MCwTK
Tohoku PL3	92.3992	±	4.89089	a		86.1824	±	9.4992	ab		87.7427	±	4.91706	ab		Tohoku PL3	21.1667	±	3.62476	C, a		13.3333	±	1.79505	b		14.5	±	2.14087	b
Tohoku 234	94.3968	±	3.29636	a		83.55	±	8.67631	ab		87.8413	±	4.33437	ab		Tohoku 234	28.3333	±	1.97203	A, a		14	±	1.63299	b		13.8333	±	2.79384	b
Tohoku PL2	89.0382	±	5.53596	ab		82.9779	±	8.08389	ab		80.885	±	5.46572	ab		Tohoku PL2	26	±	2.38048	ABC, a		14.3333	±	3.72678	b		17.1667	±	2.79384	b
Furukawa 105	94.3083	±	4.96782	a		79.2855	±	14.1757	b		78.1206	±	5.33871	b		Furukawa 105	27.5	±	3.30404	ABC, a		11.6667	±	3.94405	b		13	±	2.38048	b
Tohoku PL4	95.2975	±	3.27529	a		77.0424	±	14.189	bc		76.8775	±	8.74415	bc		Tohoku PL4	26	±	2.58199	ABC, a		10.8333	±	2.33928	b		13.3333	±	4.74927	b
Ou PL5	93.6475	±	4.01038	a		76.9263	±	8.53013	bc		73.2463	±	7.76907	bc		Ou PL5	24.5	±	1.89297	C, a		14	±	1.91485	b		15.8333	±	3.28718	b
Furukawa 106	95.2092	±	2.69051	a		67.6852	±	28.7448	bc		76.0843	±	12.4441	bc		Furukawa 106	28.1667	±	2.79384	AB, a		14	±	2.16025	b		16	±	3.95811	b
Tohoku 207	92.751	±	3.3838	a		71.4394	±	18.8636	bc		69.0923	±	11.418	bc		Tohoku 207	28.6667	±	2.28522	A, a		12.3333	±	3.63624	b		16.5	±	3.45205	b
Furukawa 111	95.4541	±	2.92063	a		86.2975	±	5.9637	ab		69.2244	±	17.5862	bc		Furukawa 111	26.8333	±	2.91071	ABC, a		12.6667	±	1.69967	b		14.8333	±	2.67187	b
Tohoku 187	89.8238	±	4.92944	ab		65.4956	±	16.8974	cd		65.4036	±	13.8462	cd		Tohoku 187	27.6667	±	1.10554	AB, a		12.6667	±	2.21108	c		15.8333	±	1.77169	b
Tohoku IL18	89.3406	±	5.04876	ab		63.8787	±	15.7756	cd		66.4548	±	7.5231	cd		Tohoku IL18	25.1667	±	2.79384	ABC, a		9	±	2.3094	c		13.6667	±	1.79505	b
Tohoku IL19	88.3641	±	8.06785	ab		60.4665	±	14.5694	cd		59.177	±	9.03566	cd		Tohoku IL19	26.6667	±	2.62467	ABC, a		8	±	1.63299	b		11.8333	±	2.96742	b
Tohoku IL16	91.7162	±	4.4141	a		59.5041	±	16.7438	cd		64.4359	±	9.05687	cd		Tohoku IL16	26.1667	±	2.85287	ABC, a		11.1667	±	2.11476	c		16.1667	±	3.67045	b
Tohoku IL20	92.1861	±	4.606	a		58.3715	±	14.4485	cd		65.5392	±	11.4605	cd		Tohoku IL20	26.3333	±	2.98142	ABC, a		13.8333	±	3.71558	b		15.3333	±	2.86744	b
Furukawa 109	91.6108	±	3.56589	a		52.7768	±	25.9221	d		53.7802	±	17.6359	d		Furukawa 109	26.1667	±	2.60875	ABC, a		13	±	1.73205	b		14.1667	±	2.85287	b
Furukawa 107	91.523	±	2.93356	a		38.8328	±	28.8755	e		67.4781	±	12.8562	cd		Furukawa 107	25.1667	±	1.95078	ABC, a		11.1667	±	3.02306	b		13.8333	±	2.26691	b
Furukawa 108	91.6428	±	3.94062	a		76.4611	±	14.763	bc		42.8488	±	15.0263	e		Furukawa 108	26.6667	±	1.69967	ABC, a		12	±	1.82574	c		16	±	2	b
Hitomebore	90.8708	±	3.16588	a		66.0342	±	10.2696	cd		34.3932	±	20.7511	e		Hitomebore	27	±	3.95811	ABC, a		14.6667	±	2.28522	b		15.6667	±	3.03681	b
Akita PL1	87.3151	±	6.61088	ab		62.7094	±	8.36502	cd		47.9783	±	8.19272	e		Akita PL1	24.1667	±	2.11476	C, a		12.5	±	2.5658	b		14.4	±	2.57682	b
Norin 24	91.8327	±	3.94562	a		57.1976	±	16.44	cd		32.5915	±	23.2027	ef		Norin 24	25.5	±	3.30404	ABC, a		13.1667	±	2.11476	b		15.5	±	2.69258	b
Haenuki	94.0382	±	3.43491	a		44.6919	±	18.1836	de		13.2043	±	8.02015	gh		Haenuki	28.5	±	2.5658	A, a		13.6667	±	3.09121	b		13.3333	±	1.24722	b
Okiniiri	93.6412	±	3.61893	a		23.3503	±	14.3447	fg		14.0548	±	12.5568	gh		Okiniiri	25.5	±	1.5	ABC, a		14.1667	±	1.95078	b		13.6667	±	1.88562	b
Ootori	83.7372	±	10.2188	ab		15.5495	±	9.16434	gh		4.19962	±	4.78397	h		Ootori	23.8333	±	1.21335	C, a		14.5	±	2.87228	b		12.3333	±	0.745356	b
Todorokiwase	96.8944	±	1.73076	a		14.2056	±	6.66429	gh		8.68687	±	7.29373	gh		Todorokiwase	26.3333	±	3.44803	ABC, a		13.6667	±	1.49071	b		15	±	2.94392	b
Sasanishiki	84.5143	±	8.53956	ab		10.6093	±	8.38346	gh		3.93064	±	3.57323	h		Sasanishiki	28	±	2.51661	AB, a		16.3333	±	2.0548	b		14.8333	±	1.57233	b
Akihomare	94.7624	±	3.21963	a		7.15044	±	4.73324	h		6.36425	±	4.51605	h		Akihomare	29.5	±	2.36291	A, a		13.8333	±	1.06719	b		16.1667	±	4.48764	b
Koganehikari	93.8189	±	3.09078	a		5.465	±	7.21101	h		1.74509	±	4.23825	h		Koganehikari	31.5	±	3.94757	A, a		16.1667	±	4.41273	b		13.8333	±	3.3375	b
Toyonishiki	94.5001	±	3.42136	a		3.96689	±	5.22567	h		1.11786	±	1.40495	h		Toyonishiki	21.8333	±	2.26691	BC, a		12.8333	±	4.17998	b		11.8333	±	1.77169	b
Six plants × top 5 panicles = 30 panicles per biological replicate (except for T187 at 18.5 °C where n = 29). One-way ANOVA, followed																n = 6 plants. One-way ANOVA, followed by Tukey-Kramer post hoc test was performed to evaluate significant differences between
by Tukey-Kramer post hoc test was performed to evaluate significant differences between varieties under NT.																varieties under NT (MCwtk; uppercase letters) and between temperature conditions within each variety (MCwtk; lowercase letters).
(c). Panicle length (main culm, cm)																(d). Spikelet number per panicle
Variety name		NT		MCwTK			19.0℃		MCwTK			18.5℃		MCwTK		Variety name		NT		MCwTK			19.0℃		MCwTK			18.5℃		MCwTK
Tohoku PL3	24	±	1.58219	A, a		18.15	±	0.958732	b		19.15	±	0.767572	b		Tohoku PL3	165.333	±	26.2162	A, a		98.6667	±	17.6434	c		115.033	±	16.8216	b
Tohoku 234	20.5833	±	0.630916	BCD, a		18.5833	±	0.66937	b		17.6167	±	0.857159	c		Tohoku 234	108.867	±	14.3474	D, a		82.0667	±	14.0308	b		78.1333	±	14.9883	b
Tohoku PL2	22.7833	±	0.781914	AB, a		19.6333	±	1.21747	b		19.5333	±	0.821922	b		Tohoku PL2	111.6	±	14.193	D, a		85.9667	±	17.2462	b		91.9	±	13.1437	b
Furukawa 105	21.95	±	1.56711	ABC, a		19.1667	±	1.23108	b		18.7	±	1.0924	b		Furukawa 105	130.6	±	13.4675	BC, a		92.3667	±	17.4365	b		94	±	13.6918	b
Tohoku PL4	20.4333	±	0.919541	CD, a		18.75	±	0.670199	b		17.35	±	1.3213	b		Tohoku PL4	117.667	±	17.7695	CD, a		96.7	±	20.0202	b		84.3333	±	15.7085	c
Ou PL5	21.1	±	0.873689	BC, a		17.5167	±	0.71278	b		18.9	±	1.27279	b		Ou PL5	113.867	±	12.6194	D, a		79.1667	±	13.5501	c		89.3333	±	14.7226	b
Furukawa 106	21.8667	±	1.03709	ABC, a		19.0833	±	0.802946	b		18.9333	±	1.32874	b		Furukawa 106	104.367	±	14.1315	D, a		79.6333	±	13.8672	b		80.7	±	17.6506	b
Tohoku 207	20.9333	±	0.149071	BC, a		17.5833	±	0.876388	b		17.65	±	0.60208	b		Tohoku 207	109.9	±	16.5093	D, a		87.7667	±	15.4546	b		88.8667	±	16.5202	b
Furukawa 111	21.5167	±	1.04629	BC, a		17.9333	±	0.442217	b		18.9167	±	0.924512	b		Furukawa 111	115.3	±	20.1	CD, a		82.4667	±	19.2644	b		79.9333	±	18.7829	b
Tohoku 187	19.1167	±	0.592781	DE, a		16.9833	±	1.01393	b		17.7667	±	0.967241	ab		Tohoku 187	117.267	±	10.7763	CD, a		90.1333	±	12.7638	b		91	±	17.5755	b
Tohoku IL18	21.6333	±	0.628932	ABC, a		20.5333	±	0.827983	a		20.6	±	0.588784	a		Tohoku IL18	134.467	±	16.8715	BC, a		108.8	±	16.5739	b		115.367	±	16.5519	b
Tohoku IL19	20.7833	±	0.726674	BC, a		20.4167	±	0.421966	a		20.5667	±	0.736357	a		Tohoku IL19	115.733	±	12.6278	CD, a		108.6	±	16.3801	a		112.6	±	15.1539	a
Tohoku IL16	20.7333	±	0.861523	BC, a		17.9667	±	1.34247	b		18.3167	±	0.552017	b		Tohoku IL16	112.267	±	16.0436	D, a		80.6667	±	16.5456	b		87.1667	±	13.5329	b
Tohoku IL20	21.1667	±	0.402768	BC, a		18.9333	±	0.81172	b		18.6167	±	0.895203	b		Tohoku IL20	113.9	±	13.8066	D, a		94.5667	±	11.4737	b		99.5333	±	17.4064	b
Furukawa 109	21.1167	±	0.98728	BC, a		18.6167	±	1.74491	a		19	±	1.7195	a		Furukawa 109	114.433	±	16.9876	CD, a		97.8333	±	19.353	b		85.5333	±	16.6828	c
Furukawa 107	20.2833	±	0.800868	CD, a		19.0333	±	0.604612	b		19.5667	±	0.817856	ab		Furukawa 107	117.967	±	11.9429	CD, a		105.667	±	19.0041	b		87.6333	±	13.4647	c
Furukawa 108	22.2833	±	1.44386	ABC, a		20.0167	±	0.944134	b		19.74	±	0.993177	b		Furukawa 108	128.033	±	16.4671	BC, a		82.7	±	13.6337	c		113.5	±	20.412	b
Hitomebore	21.5	±	1.27802	BC, a		18.4833	±	0.348409	b		18.4167	±	1.83795	b		Hitomebore	118.667	±	16.8767	CD, a		89.6	±	16.9717	b		109.033	±	22.8247	a
Akita PL1	21.3333	±	1.14988	BC, a		17.1	±	1.77294	b		17.68	±	1.12321	b		Akita PL1	117.2	±	19.2534	CD, a		91.5333	±	14.2682	b		98.1	±	14.6728	b
Norin 24	19.4833	±	1.03185	CD, a		15.9	±	0.728011	b		16.8833	±	0.606676	b		Norin 24	133.867	±	17.8395	BC, a		95.6333	±	19.0131	c		109.333	±	18.9356	b
Haenuki	19.7833	±	1.25488	CD, a		16.1833	±	0.935266	b		16.2333	±	0.743117	b		Haenuki	113.5	±	16.6508	D, a		89.8	±	13.5484	b		98.2	±	25.2077	b
Okiniiri	20.85	±	0.722842	BC, a		17	±	1.04083	b		16.7667	±	0.784573	b		Okiniiri	143.633	±	18.4255	B, a		111.633	±	17.6965	b		121.667	±	23.829	b
Ootori	19.8833	±	1.62626	CD, a		17.2333	±	0.715697	b		17.4	±	1.31783	b		Ootori	114.167	±	12.673	D,a		121.333	±	13.6047	a		122.233	±	15.6646	a
Todorokiwase	19.75	±	0.914239	CD, a		16.4333	±	1.0127	b		17.0833	±	1.20058	b		Todorokiwase	101.967	±	15.0454	D, a		89.1667	±	13.8253	b		99	±	11.5268	a
Sasanishiki	20.2333	±	0.763035	CD, a		17.4	±	0.909212	b		17.6833	±	1.10214	b		Sasanishiki	142.067	±	21.1438	B, a		107.767	±	20.8737	b		115.333	±	19.2498	b
Akihomare	19.15	±	1.20796	DE, a		17.2667	±	1.17142	b		16.9167	±	0.47052	b		Akihomare	116.467	±	13.5123	CD, a		94.1667	±	12.8662	b		98.4667	±	17.5342	b
Koganehikari	21.0167	±	0.861039	BC, a		19.0667	±	0.620931	b		18.8	±	0.824621	b		Koganehikari	114.867	±	12.8963	CD, a		104.3	±	24.1732	a		106.967	±	31.0285	a
Toyonishiki	21.9333	±	0.786695	ABC, a		16.8667	±	1.39483	c		19.1167	±	0.517741	b		Toyonishiki	149.7	±	24.4733	A, a		116.8	±	15.7975	b		137.167	±	19.0475	a
n = 6 panicles (main culms) from 6 independent plants. One-way ANOVA, followed by Tukey-Kramer post hoc test was performed to																Six plants × top 5 panicles = 30 panicles per biological replicate (except for T187 at 18.5 °C where n = 29). One-way ANOVA, followed by
evaluate significant differences between varieties under NT (MCwtk; uppercase letters) and between temperature conditions within																Tukey-Kramer post hoc test was performed to evaluate significant differences between varieties under NT (MCwtk; uppercase letters)
each variety (MCwtk; uppercase letters).																and between temperature conditions within each variety (MCwtk; lowercase letters).
(e). Spikelet number per panicle length (cm-1)																(f). Culm length (cm)
Variety name		NT		MCwTK			19.0℃		MCwTK			18.5℃		MCwTK		Variety name		NT		MCwTK			19.0℃		MCwTK			18.5℃		MCwTK
Tohoku PL3	6.88889	±	1.09234	a		5.43618	±	0.972087	b		6.00696	±	0.878411	b		Tohoku PL3	110.75	±	3.10577	A, a		97.6167	±	2.33125	c		104.75	±	4.02854	b
Tohoku 234	5.28907	±	0.697041	a		4.41614	±	0.755018	b		4.43519	±	0.850802	b		Tohoku 234	86.25	±	1.95256	F, ab		83.6667	±	2.92499	b		87.8333	±	2.26691	a
Tohoku PL2	4.89832	±	0.622953	a		4.37861	±	0.878415	b		4.70478	±	0.672885	ab		Tohoku PL2	105.917	±	1.13346	AB, a		98	±	4.45346	b		104.833	±	3.34996	a
Furukawa 105	5.94989	±	0.613553	a		4.81913	±	0.909731	b		5.02674	±	0.732184	b		Furukawa 105	88.5	±	3.21455	EF, a		75.25	±	2.88314	b		80.25	±	3.85951	b
Tohoku PL4	5.75856	±	0.869634	a		5.15733	±	1.06775	b		4.86071	±	0.905386	b		Tohoku PL4	95.5833	±	0.606676	D, a		85	±	3.41565	b		91.25	±	6.11521	ab
Ou PL5	5.39652	±	0.598075	a		4.51951	±	0.773555	b		4.72663	±	0.778975	b		Ou PL5	100.417	±	2.26231	CD, a		94.3333	±	2.37463	b		98.75	±	2.17466	a
Furukawa 106	4.77287	±	0.646257	a		4.17293	±	0.726665	b		4.26232	±	0.932249	b		Furukawa 106	91.8333	±	3.14466	DE, a		86.0833	±	3.66761	b		92.4167	±	3.54044	a
Tohoku 207	5.25	±	0.78866	a		4.99147	±	0.878936	a		5.03494	±	0.935986	a		Tohoku 207	91.6667	±	2.98142	DE, a		83.5833	±	2.5887	b		88	±	2.21736	a
Furukawa 111	5.35864	±	0.93416	a		4.59851	±	1.07422	b		4.22555	±	0.992926	b		Furukawa 111	87.8333	±	2.17307	EF, a		83.5	±	1.5	a		87.5833	±	3.93083	a
Tohoku 187	6.13426	±	0.563713	a		5.30716	±	0.751551	b		5.12195	±	0.989238	b		Tohoku 187	97.4167	±	1.09608	CD, ab		92.8333	±	3.27448	b		98.9167	±	5.23145	a
Tohoku IL18	6.21572	±	0.779886	a		5.2987	±	0.807169	b		5.60032	±	0.803491	b		Tohoku IL18	103.583	±	1.36677	BC, a		97.6667	±	4.43158	b		105.417	±	2.29885	a
Tohoku IL19	5.56856	±	0.607594	a		5.31918	±	0.802289	a		5.47488	±	0.736817	a		Tohoku IL19	99.3333	±	1.51841	CD, a		94.25	±	3.69403	a		99.9167	±	5.19147	a
Tohoku IL16	5.41479	±	0.773805	a		4.4898	±	0.920903	b		4.75887	±	0.738829	b		Tohoku IL16	95.5833	±	2.76008	CD, ab		90.6667	±	3.76017	b		95.75	±	2.57795	a
Tohoku IL20	5.3811	±	0.652282	a		4.99472	±	0.606005	a		5.34646	±	0.934989	a		Tohoku IL20	94.75	±	0.989529	D, a		88.5	±	3.77492	b		98.5	±	3.05505	a
Furukawa 109	5.4191	±	0.804465	a		5.25515	±	1.03955	a		4.50175	±	0.878042	b		Furukawa 109	90.3333	±	1.10554	DEF, a		84.6667	±	4.10961	b		85.9167	±	1.48371	b
Furukawa 107	5.81594	±	0.588802	a		5.55166	±	0.998464	a		4.47871	±	0.688146	b		Furukawa 107	94.5	±	1.70783	D, a		85.4167	±	2.3526	b		89.0833	±	4.22706	b
Furukawa 108	5.7457	±	0.738988	a		4.13156	±	0.681115	b		5.74975	±	1.03404	a		Furukawa 108	95	±	1.97906	D, a		90.5833	±	3.52865	a		94.7	±	2.27156	a
Hitomebore	5.51938	±	0.784962	a		4.84761	±	0.918219	b		5.92036	±	1.23935	a		Hitomebore	99.6683	±	2.392	CD, a		92.8333	±	1.37437	b		94.6667	±	3.59011	b
Akita PL1	5.49375	±	0.902503	a		5.35283	±	0.834399	a		5.54864	±	0.829907	a		Akita PL1	94.25	±	1.21621	D, a		83.75	±	1.2829	b		91.1	±	4.16413	a
Norin 24	6.87083	±	0.91563	a		6.01468	±	1.19579	b		6.47581	±	1.12155	ab		Norin 24	107.417	±	2.47347	A, a		94.75	±	5.13769	b		96.75	±	4.87981	b
Haenuki	5.73715	±	0.841659	a		5.54892	±	0.837184	a		6.04928	±	1.55283	a		Haenuki	85.4167	±	2.92142	EF, a		78.1667	±	3.02306	b		79.75	±	3.73887	b
Okiniiri	6.88889	±	0.883717	a		6.56667	±	1.04097	a		7.25646	±	1.42121	a		Okiniiri	98.8333	±	1.72401	CD, a		89.5	±	1.82574	b		91.4167	±	2.00866	b
Ootori	5.74183	±	0.637369	b		7.04062	±	0.789443	a		7.0249	±	0.900263	a		Ootori	91.6667	±	2.28522	DE, a		86.5833	±	2.55631	a		88.3333	±	4.5977	a
Todorokiwase	5.16287	±	0.761795	b		5.42596	±	0.841296	a		5.79512	±	0.674738	a		Todorokiwase	90	±	1.73205	EF, a		82.3333	±	1.34371	b		86.3333	±	3.28718	a
Sasanishiki	7.02142	±	1.045	a		6.19349	±	1.19964	b		6.52215	±	1.08859	ab		Sasanishiki	95.75	±	2.21265	CD, a		88.25	±	3.10577	b		90.9167	±	0.975392	b
Akihomare	6.08181	±	0.705603	a		5.45367	±	0.745146	b		5.82069	±	1.03651	ab		Akihomare	94.4167	±	3.4811	D, a		83.25	±	3.33854	b		89.9167	±	3.37165	a
Koganehikari	5.4655	±	0.613624	a		5.47028	±	1.26782	a		5.68972	±	1.65045	a		Koganehikari	90.8333	±	1.77169	DEF, a		81.4167	±	1.20474	b		80.8333	±	3.79327	b
Toyonishiki	6.82523	±	1.1158	a		6.9249	±	0.936609	a		7.17524	±	0.99638	a		Toyonishiki	99.6667	±	2.6405	CD, a		85.3333	±	3.31243	c		91.4167	±	0.786165	b
Calculated from dividing individually total spikelets (n = 30 panicles, 29 were used for T187 at 18.5 °C) by average value of panicle																n = 6 plants. One-way ANOVA, followed by Tukey-Kramer post hoc test was performed to evaluate significant differences between
length (Table S1c). One-way analysis of variance (ANOVA), followed by Tukey-Kramer post hoc test, was performed to assess																varieties under NT (MCwtk; uppercase letters) and between temperature conditions within each variety (MCwtk; lowercase letters).
significant differences between temperature conditions and among varieties under NT.
Note 1: Fertilization conditions in the test area (basal fertilizer N-top fertilizer N kg/a): normal ambient paddy field (0.3 - 0.0), Cold-water paddy (0.4 - 0.0). Note 2: Planting density: normal ambient paddy field (15.2 plants/m², single planting); Cold-water paddy (41.7 plants/m², double planting).
Note 3: Cold-water treatment (cold-water paddy): The water temperature was maintained at 19.0°C (or 18.5°C). The plots were irrigated with circulating water at a depth of about 15 cm from June 26 to July 12 and at a depth of about 25 cm from July 13 to September 4 in 2024.

## Sheet: Table S2
Table S2: Differentially expressed genes in young panicles of Tohoku 234 at 19.0°C compared with normal ambient temperature (Log2CPM > 0, FDR < 0.05).
Gene ID	Annotation	Log2CPM	FDR	Log2FC
Os01g0322700	MICRORNA408	2.91092	7.41774e-24	6.04676
Os01g0106400	Isoflavone reductase-like gene	2.24945	4.57094e-11	4.89975
Os07g0436350	Hypothetical conserved gene	0.0539505	0.000153917	4.61559
Os03g0129400	Conserved hypothetical protein	4.06397	2.77907e-14	4.56589
Os04g0641101	Non-protein coding transcript	2.63039	7.75865e-15	3.79877
Os03g0165900	Sulphur-deficiency-inducible 1	2.17963	1.62354e-09	3.79873
Os01g0770700	Copper transporter 1	0.0282059	1.25414e-07	3.64387
Os03g0586500	NA	2.53945	2.86115e-16	3.62516
Os03g0265900	Conserved hypothetical protein	3.74011	2.88425e-23	3.60337
Os04g0675400	DnaJ domain protein C45	0.560921	7.90079e-07	3.55263
Os10g0389500	Conserved hypothetical protein	2.88576	4.8882e-24	3.54414
Os01g0822800	RING-type E3 ubiquitin ligase 59	2.4005	2.92798e-33	3.49777
Os08g0508500	Jumonji 717	2.51071	1.48383e-22	3.37836
Os01g0606900	DnaJ domain protein C10	2.40745	6.0335e-08	3.36093
Os10g0533100	Similar to ABC-type Co2+ transport system	1.29438	4.12251e-17	3.28168
Os05g0327000	Similar to cDNA clone:J033051A05	2.61553	9.27559e-38	3.25567
Os04g0212450	A-type response regulator 15	1.46977	6.63061e-09	3.25279
Os02g0674233	Hypothetical conserved gene	1.26154	7.09223e-10	3.2294
Os04g0223500	Dimethylaniline monooxygenase	1.56339	8.62081e-10	3.13008
Os07g0489800	Ferredoxin	1.89433	1.02483e-20	3.06769
Os05g0189300	NA	0.48393	2.31578e-09	3.02917
Os08g0508700	ETHYLENE INSENSITIVE3-LIKE 4	1.59154	1.19196e-16	2.90844
Os03g0184100	Conserved hypothetical protein	4.72401	1.03865e-50	2.78261
Os09g0287000	Submergence-1B	0.551591	6.49568e-06	2.74418
Os03g0618300	2-oxoglutarate-dependent dioxygenase 22	2.68887	7.1588e-10	2.74173
Os02g0129800	Conserved hypothetical protein	3.33648	0.000299285	2.71849
Os12g0603300	Ethylene response factor 112	2.30547	1.22701e-17	2.55785
Os01g0687300	Conserved hypothetical protein	2.90608	5.87456e-22	2.53348
Os01g0733200	Heat stress transcription factor C1b	1.70821	4.7691e-05	2.48622
Os09g0509700	B-box-containing protein 28	2.01173	2.70448e-07	2.47326
Os07g0486400	Conserved hypothetical protein	0.772507	5.35674e-07	2.47104
Os02g0230300	Protodermal factor 1	2.60528	7.01473e-10	2.44462
Os11g0547000	F-box protein 609	4.95991	1.538e-24	2.41461
Os04g0165000	Similar to thaumatin-like protein 1a	1.97842	1.09675e-08	2.41358
Os02g0543000	Abiotic Stress Responsive 3	4.28667	3.68293e-12	2.37962
Os12g0191500	Class III peroxidase 137	1.3568	5.55227e-08	2.37747
Os03g0615300	Protein of unknown function DUF1618	1.53197	1.11601e-10	2.35111
Os10g0445400	Heat and cold induced 1	4.59869	2.21515e-16	2.34269
Os06g0125400	Oligopeptide transporter 2	2.10152	0.000179058	2.32678
Os01g0934700	NA	0.314293	2.25711e-06	2.288
Os03g0679700	HMP-P synthase	4.53119	3.43282e-36	2.28753
Os12g0576600	Purple acid phosphatase 1d	4.25987	1.16038e-39	2.23876
Os10g0150800	Proline-rich protein 1.4	1.4933	1.93563e-06	2.16469
Os08g0460000	Germin-like protein 8-14	2.8631	4.57985e-11	2.15178
Os11g0621300	Glycine-rich domain protein 1	3.53547	8.46993e-13	2.11743
Os04g0405900	Similar to OSIGBa0142C11.2 protein	0.190699	0.000164842	2.10805
Os02g0530100	Anti-oxidant 1	5.85502	2.77152e-34	2.10548
Os09g0472200	ABC transporter G family member 23	0.973512	0.000541432	2.07683
Os03g0110900	Dimeric alpha-beta barrel containing protein	1.71334	8.07986e-12	2.05949
Os11g0116000	Non-specific lipid transfer protein 1.12	0.0510714	0.00362242	2.00151
Os03g0183000	Ethylene response factor 62	0.946495	0.000334568	1.99832
Os11g0427800	Non-specific lipid transfer protein 1.14	2.82275	4.6104e-12	1.99594
Os07g0529600	Defence-response protein 8	8.0111	3.05871e-43	1.98162
Os02g0536300	F-box-type E3 ubiquitin ligase D7	1.66507	1.36339e-09	1.9783
Os05g0399300	Chitinase 2	0.105171	0.00678971	1.97436
Os03g0730500	Serine carboxypeptidase 20	0.0479031	0.0053878	1.97223
Os09g0437500	Dormancyauxin associated family protein	4.83963	1.20346e-10	1.95483
Os01g0647200	IRON MAN 1	1.60155	0.012717	1.94988
Os03g0310000	GDSL esterase/lipase protein 46	0.199703	0.00191917	1.94671
Os05g0190500	VEGETATIVE STORAGE PROTEIN 2	0.131647	0.00177435	1.9293
Os04g0128900	YUCCA-like gene	0.11604	0.00114143	1.92804
Os01g0971800	Long vegetative phase2	0.615945	0.0181365	1.91829
Os08g0531000	Purple acid phosphatase 27b	3.35801	1.9172e-21	1.91212
Os12g0552600	Thousand-grain weight 12a	1.38815	7.26408e-07	1.90483
Os02g0774100	Similar to thioredoxin-like 5	1.88826	3.06231e-10	1.89738
Os10g0205500	Pleiotropic drug resistance 13	2.53454	1.45415e-13	1.89042
Os08g0200100	NA	2.11973	4.03565e-11	1.88793
Os05g0429900	DLN repressor 141	0.203849	0.000886938	1.87948
Os06g0118700	Aspartic proteinase 47	1.60369	0.000226016	1.8769
Os07g0502900	UDP-dependent glycosyltransferase 707A4	0.561666	0.000108302	1.86233
Os04g0225100	3'-5' exonuclease domain containing protein	4.47402	6.64902e-13	1.8584
Os12g0104400	W-3 fatty acid desaturase-3-2	1.34423	0.00690279	1.84606
Os06g0264200	B-box-containing protein 17	0.615331	0.000634703	1.84597
Os01g0838350	Phosphate-limitation Inducible Gene 1	2.30756	3.38293e-11	1.83119
Os02g0169700	Glycine cleavage H-protein family protein	1.1707	2.13291e-05	1.82355
Os04g0691400	Peptide transporter	0.337642	0.000340692	1.8176
Os07g0541900	Similar to KI domain interacting kinase 1	0.298498	0.00177435	1.80753
Os06g0606700	NA	3.01311	2.98098e-16	1.79233
Os05g0565400	Protein of unknown function DUF561	2.63226	1.23109e-12	1.77839
Os01g0109500	Conserved hypothetical protein	1.46224	2.03653e-06	1.77763
Os01g0777900	Non-protein coding transcript	0.905826	0.00607923	1.77712
Os03g0146800	Induced by phosphate starvation 1	1.74661	2.82675e-05	1.7682
Os02g0661900	Similar to OSIGBa0143N19.13 protein	1.77772	3.17731e-09	1.76231
Os10g0509401	Conserved hypothetical protein	1.89128	0.00747415	1.75196
Os06g0136600	Glyceraldehyde 3-phosphate dehydrogenase	1.46726	1.08171e-06	1.73586
Os03g0823000	Resistance protein candidate	1.30305	7.77092e-05	1.73502
Os01g0177400	Gibberellin(GA)-3 beta-hydroxylase-2	0.836475	3.15676e-05	1.72874
Os03g0377600	NA	0.405636	0.000179079	1.69418
Os09g0532400	Pseudo-response regulator 95	6.70229	3.86538e-07	1.66608
Os08g0506100	Nucleotide-binding LRR receptor	0.400388	0.0156106	1.66256
Os06g0714800	FCS-LIKE ZINC FINGER PROTEIN 22	1.76017	5.45722e-05	1.64055
Os12g0244800	Conserved hypothetical protein	0.560328	0.000609553	1.62039
Os03g0339900	CBL-interacting protein kinase 10	2.25407	7.26408e-07	1.6058
Os11g0147200	Hypothetical conserved gene	0.60294	0.000991966	1.60224
Os03g0800400	Protein of unknown function DUF1618	2.58737	5.43221e-10	1.5981
Os07g0537900	Similar to SRK3 gene	1.68678	0.000256092	1.59552
Os05g0518300	GDSL esterase/lipase protein 73	1.0486	4.27077e-05	1.5775
Os04g0432300	Similar to 4-alpha-L-fucosyltransferase	0.585984	0.00151121	1.57616
Os05g0325200	Cyclin-related 2 domain containing protein	2.92914	4.6104e-12	1.57429
Os07g0106700	Dirigent 13	1.85397	7.4829e-06	1.57416
Os08g0115800	NAC domain-containing protein 029	3.21741	1.23256e-05	1.57034
Os06g0675700	Alpha-D-glucoside glucohydrolase 2	0.115641	0.00736648	1.56745
Os01g0202500	B-box-containing protein 1	1.94944	1.8068e-05	1.56695
Os02g0603600	Basic helix-loop-helix protein 110	2.26276	0.00169153	1.54805
Os03g0300600	DnaJ domain protein C28	4.68412	7.5722e-27	1.5479
Os08g0480200	2-oxoglutarate-dependent dioxygenase 19	2.37544	8.12682e-11	1.5419
Os03g0309300	Hypothetical protein	0.00250512	0.00831426	1.53734
Os02g0634700	Serine carboxypeptidase 8	1.74283	0.00365433	1.53693
Os03g0195450	Sulphate transporter 2;1	1.5884	6.80759e-06	1.5295
Os03g0363600	ERD-type monosaccharide transporter 2	1.83522	0.000162816	1.51095
Os01g0327000	Class III peroxidase 14	0.113016	0.0110188	1.50857
Os01g0249800	Heavy metal-associated domain	1.41562	0.00030649	1.50807
Os12g0552400	Universal stress protein 43	1.25036	0.0141481	1.48189
Os09g0489200	Jumonji 712	5.02224	1.51554e-18	1.48033
Os01g0507700	Heavy metal-associated protein 3	1.02311	0.00274841	1.47967
Os04g0132500	Cold tolerance at booting stage 4a	1.30499	0.00660267	1.47367
Os11g0686500	Nucleotide-binding LRR receptor	0.240086	0.0233725	1.45982
Os04g0540200	B-box-containing protein 13	0.217646	0.00747415	1.45335
Os04g0115800	Nucleotide-binding LRR receptor	0.367883	0.020136	1.44832
Os11g0167800	Abiotic Stress Responsive 1	3.33565	0.00450351	1.44432
Os11g0430000	Serine carboxypeptidase 49/50	0.536136	0.0216086	1.4271
Os07g0631900	RNA recognition motif domain protein 1-145	4.5155	6.37454e-10	1.42366
Os01g0740500	Similar to glutamate carboxypeptidase 2	2.51227	5.52001e-05	1.4135
Os05g0130600	Conserved hypothetical protein	2.15775	0.00127245	1.40926
Os02g0527300	Heat stress transcription factor A3	4.04225	2.27674e-05	1.40438
Os02g0170000	Pentatricopeptide repeat protein	1.61309	3.83331e-06	1.40436
Os04g0542800	Rice YSL (yellow stripe-like) gene 16	1.32528	0.000200406	1.39921
Os02g0285700	Similar to predicted protein	0.0474855	0.0149936	1.39249
Os05g0331200	NADH dehydrogenase B3	1.91355	0.000382724	1.39053
Os02g0538700	Harpin-induced 1 domain containing protein	1.97032	0.00177435	1.38461
Os03g0103400	NA	1.2857	0.000649528	1.37955
Os12g0127400	F-box-type E3 ubiquitin ligase X435	0.0848388	0.0112957	1.37121
Os03g0204900	Conserved hypothetical protein	1.00202	0.000667276	1.36672
Os06g0651100	Similar to NADPH HC toxin reductase	0.640223	0.0036483	1.35871
Os03g0636700	NA	1.53846	0.00274615	1.35218
Os09g0400300	Cinnamyl alcohol dehydrogenase 8C	0.23582	0.0485992	1.35045
Os03g0645900	9-cis-epoxycarotenoid dioxygenase 1	0.382516	0.0173905	1.34903
Os03g0820500	Actin depolymerizing factor 3	0.118716	0.0308408	1.34635
Os04g0407900	Similar to Cytochrom P450-like protein	2.23461	5.43426e-05	1.33715
Os05g0589200	Sigma factor SIG3	3.2889	2.67265e-10	1.33712
Os11g0114900	Non-specific lipid transfer protein 1.8	5.03601	1.20346e-10	1.33476
Os02g0180800	Primary microRNA of OsmiR156d	0.837956	0.0187329	1.32748
Os05g0152266	Hypothetical conserved gene	0.527877	0.0485992	1.32677
Os05g0386900	Reticulon family protein	1.09622	0.00345736	1.32233
Os12g0169000	Similar to Amidase family protein	0.939182	0.0214434	1.32159
Os03g0411300	EF-Hand type domain containing protein	4.10509	0.0112816	1.29928
Os04g0690932	Hypothetical conserved gene	0.69625	0.00747732	1.29329
Os02g0533300	Alpha-carbonic anhydrase 1	1.0813	0.000779334	1.29128
Os11g0518300	Hypothetical protein	1.1845	0.000649528	1.28039
Os07g0105600	PsbQ family protein	2.86013	5.83059e-06	1.27025
Os06g0490700	Conserved hypothetical protein	2.9317	3.26024e-08	1.26882
Os03g0245500	GAPLESS protein	1.97427	0.0064825	1.24943
Os03g0653900	Hypothetical conserved gene	1.82059	0.0305195	1.24412
Os07g0688700	Hypothetical protein	3.50563	1.67329e-07	1.23753
Os09g0132900	GDSL esterase/lipase protein 98	0.928792	0.00285014	1.23387
Os11g0533000	Hypothetical protein	0.656843	0.0245903	1.23355
Os05g0332600	Xanthine/uracil permease family protein	1.58247	0.0053878	1.23341
Os12g0586100	Stress/ABA-activated protein kinase 9	5.07522	2.69583e-15	1.2331
Os10g0447400	Conserved hypothetical protein	1.44887	0.00622255	1.22677
Os07g0231800	Conserved hypothetical protein	1.7347	0.000200406	1.2217
Os09g0499300	Hypothetical conserved gene	2.88267	0.0349453	1.21765
Os01g0702000	Protein of unknown function DUF151	2.7479	1.06795e-07	1.2169
Os05g0390000	Phospholipase A1-Igamma1	1.80648	0.00208013	1.21382
Os10g0372800	Conserved hypothetical protein	2.75106	3.85526e-05	1.21234
Os10g0416800	Class III chitinase Oschib2	0.538601	0.0133484	1.20603
Os01g0223200	GDSL esterase/lipase protein 12	0.734416	0.0346434	1.20603
Os08g0520900	Isoamylase 1	2.63902	7.8888e-06	1.20421
Os08g0529100	Similar to Proteasome subunit beta type 1	0.38394	0.0318855	1.20128
Os01g0182600	Os-GIGANTEA	8.33686	1.01714e-08	1.19698
Os12g0604000	Non-protein coding transcript	1.71565	0.0265305	1.1908
Os02g0763200	NA	2.56398	0.000971719	1.18902
Os12g0105800	Tyrosine protein kinase containing protein	0.096908	0.0408521	1.18464
Os02g0144200	Protein of unknown function DUF1677	1.09394	0.00718051	1.1814
Os05g0231700	Tonoplast intrinsic protein 4-1	3.7321	1.92166e-05	1.16644
Os03g0283100	Lambda class glutathione S-transferase 2	4.05543	0.000386972	1.16531
Os12g0159500	Conserved hypothetical protein	3.07242	1.23813e-05	1.165
Os03g0578500	Hypothetical conserved gene	1.55438	0.00201868	1.16098
Os05g0542900	Polygalacturonases-Like 14, PG-like 14	5.2831	1.04912e-12	1.16029
Os06g0647400	Lysosomal Pro-x Carboxypeptidase 2	3.1639	0.00130671	1.15436
Os03g0103300	Low-temperature germianability (QTL)-3-1(t)	5.94492	0.000396958	1.14571
Os10g0543800	PHI GLUTATHIONE S-TRANSFERASE 6	3.79391	0.000144418	1.1453
Os11g0544000	Hypothetical conserved gene	1.62946	0.00268224	1.1445
Os04g0218400	Similar to ankyrin protein kinase-like	0.88988	0.042647	1.13787
Os03g0267800	Ubiquitin-interacting motif-type receptor	0.881971	0.0397714	1.13253
Os04g0604250	Conserved hypothetical protein	3.15075	2.62186e-05	1.13024
Os12g0210500	Conserved hypothetical protein	3.68223	0.0162691	1.12777
Os05g0506000	Sulfur deficiency induced 2	2.74025	0.0087312	1.12583
Os02g0177300	Squamosa promoter-binding-like protein 5	2.85714	0.00371672	1.11928
Os08g0137400	Uclacyanin-like protein 23	1.37532	0.0282362	1.1082
Os02g0533200	NA	1.03432	0.0379516	1.09582
Os10g0190900	MatE family protein	2.55195	0.00440494	1.09055
Os12g0576700	Purple acid phosphatase 1c	4.3008	0.0234269	1.08435
Os01g0583300	C2H2, LYAR-type domain containing protein	1.24561	0.00985179	1.07809
Os01g0165100	Conserved hypothetical protein	0.881437	0.0392487	1.07745
Os03g0727200	Homeobox protein OSH3	3.18811	0.000116213	1.06923
Os02g0618200	Pseudo-response regulator 1, TOC1	5.46676	6.06383e-17	1.0646
Os10g0516500	Conserved hypothetical protein	4.15527	0.014339	1.05525
Os04g0577375	Hypothetical conserved gene	0.811775	0.0253625	1.05316
Os03g0586400	Conserved hypothetical protein	2.85241	7.73241e-06	1.04834
Os07g0601600	NAD dependent epimerase/dehydratase	1.77044	0.00344922	1.04696
Os08g0480000	Multidrug and toxic compound extrusion 31	1.48588	0.00922563	1.04374
Os03g0102600	Conserved hypothetical protein	2.5514	2.66931e-06	1.03927
Os08g0268000	Conserved hypothetical protein	2.50384	2.86836e-05	1.03908
Os06g0560000	Ferroportin1	1.64883	0.0138144	1.03458
Os01g0823100	Rice expansin-2	2.31653	0.00993568	1.00735
Os08g0512500	Similar to Thylakoid lumen protein	2.55479	2.82675e-05	1.00436
Os05g0123400	F-box-type E3 ubiquitin ligase FBDUF23	1.24859	0.0351402	1.0025
Os05g0129000	Gamma-glutamylcysteine synthetase	5.14985	9.43408e-07	1.00125
Os11g0227000	Conserved hypothetical protein	1.87518	0.0258788	0.998573
Os07g0167300	Conserved hypothetical protein	1.9772	0.00233358	0.992832
Os05g0503300	Similar to Sulfite reductase	6.10474	0.000182252	0.991037
Os02g0606600	Calmodulin-like protein 17	1.0042	0.030903	0.984943
Os02g0202200	SPX domain protein 2	2.50543	0.0242464	0.983323
Os04g0582600	DNA replication helicase 2_13	0.890209	0.0465225	0.980394
Os07g0471300	Protein argonaute 18	2.86654	4.5268e-05	0.973282
Os01g0902700	Peptide transporter	3.13588	0.000896375	0.971937
Os07g0503300	UDP-dependent glycosyltransferase 707A5	1.23752	0.0152147	0.970984
Os01g0194000	Conserved hypothetical protein	0.965691	0.0341235	0.966425
Os12g0265100	Similar to Pinoresinol-lariciresinol reductase TH2	3.24646	2.62849e-05	0.966213
Os11g0673200	Similar to Auxin-induced beta-glucosidase	3.69577	0.000104217	0.963451
Os01g0230200	Basic helix-loop-helix protein 074	1.89278	0.0498295	0.963218
Os03g0676300	Similar to cold shock protein-1	4.33445	0.00016808	0.960969
Os02g0729700	Homeobox-leucine zipper protein HOX16	5.88244	7.7459e-15	0.959957
Os05g0319700	Similar to Protein kinase-like protein	0.995383	0.0254651	0.958379
Os03g0608700	Harbinger Transposase Derived 1-6	5.21977	0.0169536	0.956524
Os01g0290000	Similar to Cyprosin precursor	5.07608	2.66823e-11	0.94765
Os07g0618700	Conserved hypothetical protein	4.49878	4.67512e-08	0.94157
Os08g0536300	CONSTANS-like transcription factor 15	4.22287	1.27603e-06	0.940908
Os10g0159600	Heat shock protein Hsp20 domain protein	3.15655	0.0173134	0.940293
Os03g0340500	Rice sucrose synthase-4	3.71401	0.00049174	0.938864
Os10g0528400	Tau class glutathione S-trasferase 3	2.59493	0.0471708	0.934767
Os08g0555000	NA	1.74248	0.0491354	0.927068
Os01g0110700	Phosphoenolpyruvate carboxylase b	2.74687	2.82132e-05	0.926692
Os01g0284500	Germin-like protein 4	4.94626	0.000187045	0.925992
Os07g0694400	Glycosyltransferase family GT43 member C	2.59227	0.0144168	0.917255
Os03g0418000	Rice basic chitinase 10	4.10385	0.0352163	0.914098
Os08g0300300	CBS domain containing protein OsCBSCLC6	2.16934	0.0119886	0.911347
Os10g0462300	Hypothetical conserved gene	2.7058	0.00108342	0.907308
Os07g0242400	F-box protein 356	3.20806	3.81561e-05	0.90474
Os02g0168400	Hypothetical conserved gene	3.91682	0.000714794	0.904283
Os11g0533100	NA	4.70116	6.18277e-10	0.899222
Os10g0561300	Monosaccharide transporter STP27	3.52658	4.46424e-07	0.891937
Os04g0656100	Plasma membrane H+-ATPase 7	5.96458	5.28011e-05	0.89067
Os02g0747900	Increased Leaf Inclination 5	5.26721	0.0249943	0.88793
Os06g0664800	Similar to Phosphate starvation regulator protein	1.47201	0.0373367	0.883798
Os08g0463900	Heat shock protein DnaJ	2.3705	0.00239631	0.882384
Os02g0766600	Protein of unknown function DUF1685	3.83252	0.000201389	0.878974
Os02g0507100	Conserved hypothetical protein	3.13598	0.0224164	0.875382
Os05g0552100	Conserved hypothetical protein	2.36264	0.0144477	0.871597
Os08g0526350	Hypothetical conserved gene	1.93467	0.00890865	0.869755
Os02g0539600	Green-revertible yellow79	5.87256	1.99296e-08	0.867308
Os03g0783100	Conserved hypothetical protein	3.46777	0.0408296	0.858567
Os09g0440700	Copper transporter 7	4.18412	0.00173808	0.855606
Os01g0855200	NA	1.82532	0.0194279	0.854034
Os12g0567300	R2R3-MYB Transcription Factor 98	4.01124	0.00798134	0.850378
Os03g0582000	Similar to Glutamate formiminotransferase	5.02228	0.0435831	0.849689
Os06g0647801	Hypothetical conserved gene	4.20647	0.0141481	0.84365
Os08g0269500	Conserved hypothetical protein	2.69754	0.00661541	0.837581
Os04g0652400	Sulphate transporter 3;3	3.79932	0.0014308	0.832134
Os01g0279700	Phosphate transporter 21	2.64934	0.000826484	0.830174
Os02g0771600	ACC oxidase 3	6.06447	3.57431e-07	0.828888
Os07g0185700	Conserved hypothetical protein	2.99279	0.00114143	0.828456
Os03g0605300	Subtilisin 30	3.3676	0.000469904	0.826906
Os02g0183900	Similar to Isoleucine-tRNA ligase-like protein	2.16629	0.00967131	0.826873
Os06g0717600	RING-type E3 ubiquitin ligase 397	6.09351	6.07015e-11	0.818131
Os03g0268400	Mannose-1-phosphate guanyl transferase 3	4.99436	0.00171253	0.817168
Os07g0110000	Conserved hypothetical protein	3.99976	3.86811e-05	0.81366
Os03g0819600	Gold hull and internode 1	3.22261	0.0381785	0.811715
Os10g0180000	Glucuronyltransferase 1	2.30209	0.00397265	0.809266
Os06g0226700	Proliferating cell factor domain protein 19	2.95026	0.00134263	0.805757
Os10g0188250	Hypothetical protein	3.21652	0.000522065	0.803856
Os01g0176700	MYB family transcription factor	2.55599	0.00153064	0.80247
Os11g0157600	Pseudo-response regulator 59	4.99684	0.000990753	0.800384
Os07g0235700	Similar to cDNA clone:J023006M12	2.24028	0.00446471	0.799292
Os02g0775600	Zinc finger protein 8	2.01628	0.0486237	0.796076
Os01g0789000	F-box-type E3 ubiquitin ligase L3	3.10328	0.0152147	0.791624
Os03g0212300	Transcriptional factor B3 family protein	3.07841	0.0165783	0.791559
Os05g0157300	4Fe-4S ferredoxin	3.6035	2.00196e-05	0.789337
Os07g0134000	Amino acid permease 6	4.09772	0.000299766	0.788874
Os02g0205200	Similar to Unidentified precursor	4.56996	0.0250571	0.786363
Os06g0122600	Peptidase C48	2.88829	0.0169536	0.783227
Os08g0280100	Purple acid phosphatase 23	2.78938	0.00288851	0.77676
Os12g0625000	CYSTEINE SYNTHASE 1	5.61214	2.07736e-06	0.771394
Os03g0807000	Conserved hypothetical protein	2.98017	0.000893496	0.767764
Os10g0479500	LOG LIKE phosphoribohydrolase 10	4.43498	3.87166e-05	0.765519
Os09g0266600	BTB-type E3 ubiquitin ligase N18	2.26839	0.0487687	0.75772
Os09g0286600	Submergence-1C	4.18527	0.000195685	0.754857
Os04g0623901	MICRORNA171c, delayed heading	3.70426	0.0184724	0.751136
Os08g0492000	Oligopeptide transporter 9	5.22336	3.52635e-06	0.75058
Os09g0380050	Similar to catalytic/ ligase	3.50757	0.00190463	0.74886
Os08g0465300	Similar to Na2+/H+ exchanger family protein	4.09489	0.000164842	0.747919
Os02g0132500	B-ZIP transcription factor 14	6.44136	0.00533622	0.742899
Os03g0571900	Phenolics efflux zero 1	3.5453	0.000535129	0.741878
Os02g0173700	Similar to RNA binding	3.27885	0.000365033	0.741155
Os02g0180000	Protein phosphatase 2C11	5.51606	3.38192e-06	0.736042
Os06g0672400	OsG1-like 2	4.98655	2.05011e-06	0.733233
Os07g0631500	Similar to Mov34/MPN/PAD-1 family protein	3.6693	0.0128486	0.732882
Os10g0524600	Subtilisin 61	3.83212	0.0053193	0.731454
Os04g0689500	Similar to H0814G11.12 protein	3.89608	0.00510946	0.731052
Os05g0137200	ABC transporter B family member 17	3.31583	0.000443642	0.728706
Os12g0105300	Actin-binding FH2 domain containing protein	1.5863	0.0472919	0.72691
Os07g0492000	Nucleoside diphosphate kinase 1	5.71291	1.74806e-05	0.726396
Os09g0555700	Indeterminate domain 3	2.39497	0.00968769	0.725091
Os02g0192500	Cellulose synthase like A1	5.75775	9.84324e-05	0.723396
Os06g0183700	Hypothetical conserved gene	2.19087	0.0346448	0.72208
Os05g0277500	Germin-like protein 5-2	2.5755	0.0136027	0.716792
Os01g0208700	Phosphoenolpyruvate carboxylase 2	3.55264	0.00329014	0.715973
Os08g0172300	Similar to H1005F08.16 protein	2.73148	0.0111466	0.715372
Os12g0170300	NA	3.66233	0.00551205	0.715236
Os08g0112900	GDSL esterase/lipase protein 95	4.03418	0.00159589	0.713945
Os02g0513800	NA	3.99307	0.000194325	0.708791
Os06g0326000	AT-hook motif DNA-binding protein 12	3.88304	0.00046457	0.706985
Os04g0451200	Similar to H0815C01.4 protein	1.98494	0.0390415	0.705786
Os04g0649100	SHATTERING ABORTION1	5.07347	0.0234716	0.702096
Os07g0110650	Hypothetical conserved gene	2.32012	0.0333694	0.700795
Os11g0104400	W-3 fatty acid desaturase-3	3.82676	0.0270848	0.700499
Os02g0822500	Similar to Junctophilin-2	5.0651	0.000216202	0.700153
Os03g0122000	NA	3.49153	0.00506678	0.694897
Os02g0793500	F-box-type E3 ubiquitin ligase X64	3.32483	0.00257722	0.693578
Os01g0695100	Phosphoethanolamine N-Methyltransferase 1	6.32594	3.12352e-06	0.690795
Os04g0443000	FAR1 domain containing protein	4.04409	0.000260322	0.690025
Os10g0386300	Hypothetical protein	3.02199	0.00967131	0.688311
Os01g0110800	Leucine-rich repeat containing protein	6.63676	2.03653e-06	0.688038
Os07g0614100	20S proteasome alpha2 subunit	3.66895	0.0301376	0.687477
Os03g0749300	Periplasmic beta-glucosidase 1	5.06581	0.00803783	0.686714
Os12g0632000	Glycine-Rich Protein GRP162	9.63907	0.0132133	0.685641
Os12g0508200	Conserved hypothetical protein	3.22501	0.00482491	0.684966
Os09g0439100	Similar to ATCSLA09	4.84918	0.00355397	0.683793
Os04g0674300	BTB-type E3 ubiquitin ligase N13	2.55197	0.0363611	0.676219
Os07g0253100	Conserved hypothetical protein	2.802	0.00712937	0.675651
Os06g0304700	Nucleotide-binding LRR receptor	2.66978	0.0116205	0.674548
Os08g0299600	MADS-box transcription factor 69	3.13897	0.003465	0.673941
Os11g0147800	Similar to Wali7 protein	7.32374	1.74538e-06	0.670298
Os07g0570500	Similar to predicted protein.	3.85058	0.000332764	0.664899
Os03g0818800	INDETERMINATE SPIKELET 1	3.35824	0.0116205	0.664126
Os11g0596250	Zinc-finger protein TFIIIA class of Oryza sativa 11-06	5.57444	1.31129e-06	0.66099
Os11g0519500	Conserved hypothetical protein	3.33994	0.00712916	0.659654
Os02g0711400	Conserved hypothetical protein	4.04655	0.0181365	0.659501
Os06g0134500	Protein of unknown function DUF3615	2.72959	0.0101683	0.653302
Os01g0673800	Similar to ATP synthase protein I -related	3.83979	0.000793759	0.649604
Os12g0578600	DLN repressor 260	2.30685	0.0464337	0.644713
Os03g0322600	Conserved hypothetical protein	3.40125	0.00635901	0.63857
Os03g0744200	Hypothetical protein	4.24357	0.000193821	0.638363
Os06g0347966	Conserved hypothetical protein	4.8181	0.0152918	0.63578
Os04g0492600	Anticodon-binding domain containing protein	4.62679	0.0107336	0.629457
Os03g0389700	3-deoxy-D-arabino-heptulosonate 7-P synthase 1	3.26761	0.0140135	0.628603
Os04g0596300	Protein of unknown function DUF760	3.25673	0.0245212	0.628413
Os03g0428800	NA	5.76212	1.49593e-06	0.627817
Os03g0620400	Hypothetical conserved gene	3.07843	0.0399523	0.626398
Os02g0122800	RNA recognition motif domain protein 1-22	7.54344	3.4789e-06	0.625121
Os01g0885500	Hypothetical conserved gene	3.04947	0.00637464	0.625025
Os12g0509100	Conserved hypothetical protein	3.0958	0.016466	0.62395
Os07g0151800	Conserved hypothetical protein	7.82741	1.45815e-05	0.62249
Os02g0613200	Hypothetical conserved gene	6.41748	0.000117328	0.619717
Os03g0692400	DUF966-stress repressive gene 5	5.1026	0.024526	0.619094
Os06g0134400	Protein of unknown function DUF3615	3.68765	0.00459612	0.612722
Os04g0644800	CBS domain containing protein OsCBSCLC5	4.16972	0.0275066	0.609762
Os09g0309700	Ethylene response factor 109	3.31659	0.0292245	0.609435
Os06g0655500	F-box-type E3 ubiquitin ligase K17	3.38722	0.00751459	0.608394
Os12g0266000	Similar to Glutaredoxin-C8	4.5012	0.00135519	0.606021
Os09g0501600	Basic helix-loop-helix protein 092	3.44911	0.00562407	0.605318
Os03g0853500	Brevis radix-like 4	3.40175	0.0217634	0.604935
Os11g0648100	Kinesin, motor domain domain containing protein	3.77038	0.0467095	0.604857
Os03g0130700	Conserved hypothetical protein	3.23466	0.00690305	0.603761
Os11g0195600	Amino acid permease 11C	4.64509	0.000592425	0.602564
Os04g0652600	Similar to OSIGBa0113E10.15 protein	4.30821	0.00449091	0.602254
Os05g0346200	DRE-binding protein 2B	5.54542	4.01054e-05	0.599971
Os09g0376900	High-affinity Potassium(K+) Transporter 23	5.41943	0.00921721	0.598392
Os03g0738900	BTB-type E3 ubiquitin ligase N9	3.52949	0.00508508	0.597384
Os07g0108000	Hypothetical conserved gene	5.27507	0.000179452	0.595214
Os01g0872700	5'-3' exoribonuclease 3	6.346	3.04015e-07	0.593213
Os01g0841100	Fasciclin-like arabinogalactan protein 12	3.5744	0.0320246	0.593186
Os09g0484200	Hypothetical protein	9.39294	0.0053878	0.592857
Os01g0190000	Similar to oxidoreductase	5.40641	0.00107936	0.591407
Os10g0479900	Auxin response factor 22	5.4564	0.000382724	0.58465
Os12g0507200	Eukaryotic initiation factor 4D	8.37061	1.07164e-05	0.583701
Os01g0872400	Peptide transporter	4.37154	0.000896375	0.5822
Os02g0652550	Similar to predicted protein	3.09551	0.0224164	0.576463
Os01g0520180	Hypothetical conserved gene	3.60444	0.0343343	0.574631
Os06g0221200	Annexin 5	5.68686	0.00436383	0.574127
Os04g0415401	Conserved hypothetical protein	4.16736	0.00336674	0.573568
Os01g0930200	Conserved hypothetical protein	4.7972	0.000163718	0.571897
Os01g0158900	RING-type E3 ubiquitin ligase 425	5.03535	0.000123591	0.571597
Os07g0499300	Conserved hypothetical protein	5.0369	0.0116064	0.56912
Os04g0443900	Similar to RuBisCO large subunit-binding protein	3.76366	0.0402673	0.566687
Os03g0701800	Phosphatidylinositol monophosphate kinase 1	5.13725	0.000198118	0.565584
Os06g0634500	LRR-receptor-like kinase family protein	4.12691	0.00377349	0.563889
Os01g0689900	Wall-associated kinase 10	3.59209	0.0305195	0.563262
Os12g0166700	Conserved hypothetical protein	4.62846	0.00316774	0.561548
Os12g0611200	RNA helicase 9	7.3401	8.75531e-06	0.557638
Os08g0426866	Similar to Kanadi1	4.00358	0.0118963	0.553098
Os08g0520700	Hypothetical protein	4.91795	0.00157464	0.551888
Os05g0213500	Pyrabactin resistance-like 5	6.10894	0.00594252	0.548726
Os04g0448800	Mitochondrial phosphate transporter 3;1	4.52522	0.0461806	0.547505
Os02g0498300	Magnesium transporter	4.15298	0.00392876	0.543035
Os05g0591900	Hypothetical gene	5.87745	0.00258869	0.539282
Os11g0181400	Powdery-MiLdew-resistance gene O11	4.8619	0.0184724	0.537862
Os11g0703600	Conserved hypothetical protein	3.44165	0.0285669	0.537861
Os01g0270300	Class III peroxidase 4	4.34678	0.00316774	0.532635
Os10g0522700	Conserved hypothetical protein	3.06	0.0405772	0.532255
Os11g0150400	Similar to pop3 peptide	6.10644	0.0445841	0.528087
Os06g0133600	NA	5.95919	0.00118791	0.527888
Os03g0421000	FYVE/PHD-type domain containing protein	6.19873	0.00446471	0.526936
Os01g0565900	Non-protein coding transcript	3.59151	0.0187942	0.526145
Os03g0767000	Allene oxide synthase 1	3.56291	0.0350655	0.525989
Os02g0123200	Similar to SSE1	6.27845	0.00193974	0.52556
Os04g0363700	Nucleic acid-binding, OB-fold domain containing protein	5.10998	0.00890865	0.524791
Os02g0151600	Ketol-acid reductoisomerase	4.70207	0.00153064	0.521928
Os08g0447000	3-phosphoglycerate dehydrogenase 2	6.74772	3.98809e-05	0.520854
Os10g0213800	Hypothetical conserved gene	5.11331	0.0049629	0.52031
Os01g0589300	Sativa telomere repeat-binding factor 1	4.50512	0.00423444	0.520001
Os02g0147700	Conserved hypothetical protein	4.08909	0.0254436	0.515344
Os12g0409800	Conserved hypothetical protein	4.44743	0.0401773	0.514575
Os11g0532200	Hypothetical protein	6.18328	0.0279389	0.514045
Os06g0601000	Homeodomain-like containing protein	4.25283	0.0168912	0.511312
Os03g0401300	Sucrose synthase 1	8.68944	0.00339266	0.509641
Os10g0136150	Similar to F-box domain containing protein	4.76191	0.00355397	0.509596
Os03g0708100	Oryza miR164-targeted gene 7	4.77195	0.0158738	0.509306
Os12g0114800	Non-specific lipid transfer protein 1.16	4.31634	0.00724378	0.509171
Os05g0132100	Long-chain acyl-CoA synthetase 1	6.2428	0.00263123	0.508649
Os05g0127200	Phospholipase C4	4.46006	0.0147108	0.507935
Os01g0886900	Similar to EMBRYO DEFECTIVE 1879	5.32356	0.0193129	0.507152
Os10g0493600	Alpha-galactosidase 1	3.97991	0.0248232	0.505431
Os01g0618100	Similar to IN2-2 protein	5.77763	0.000835596	0.503581
Os12g0114500	Non-specific lipid transfer protein 1.15	7.59633	0.0271841	0.50131
Os07g0100300	Sulfoquinovosyldiacylglycerol synthase 2.1	3.82468	0.010079	0.497622
Os09g0442300	Oryzain gamma	5.58935	0.0016342	0.49295
Os02g0768400	Hypothetical gene	4.32957	0.0186327	0.491539
Os03g0758100	Starch phosphorylase 1	7.11589	0.000349368	0.49087
Os02g0693700	ABC transporter B family member 11	5.03216	0.00808041	0.490542
Os05g0490300	F-box-type E3 ubiquitin ligase X168	4.15978	0.0291645	0.489573
Os04g0585700	Protein of unknown function DUF581	4.34898	0.0447698	0.488315
Os03g0283600	NA	5.38623	0.00496814	0.48716
Os02g0577100	RING-type E3 ubiquitin ligase 314	5.99312	0.00180533	0.485543
Os06g0301500	Hypothetical protein	5.68057	0.0458868	0.482972
Os09g0507100	Squamosa promoter-binding-like protein 18	4.63086	0.0164731	0.480766
Os07g0647100	Mouse protein-25B family protein 2	5.00472	0.00329014	0.475432
Os03g0377700	Cellulose synthase like A5	3.48635	0.0491354	0.474911
Os08g0561800	Similar to Mov34/MPN/PAD-1 family protein	5.87215	0.0119886	0.470324
Os02g0507400	Protein of unknown function DUF493	4.92901	0.0108625	0.466438
Os06g0692800	Protein of unknown function DUF547	5.27108	0.0375574	0.461131
Os08g0440500	Stromal cell-derived factor 2-2	4.23924	0.0283639	0.456607
Os02g0528200	Starch branching enzyme3	6.25138	0.00268224	0.455412
Os12g0607000	Homocysteine methyltransferase 4	5.83865	0.0326749	0.449658
Os08g0191433	SOLUBLE STARCH SYNTHASE IIIA	5.1795	0.0200357	0.441898
Os05g0332300	CBL-interacting protein kinase 18	5.09618	0.0279389	0.440273
Os06g0677800	Auxin response factor 17	6.37258	0.0222438	0.439667
Os08g0321000	Fasciclin-like arabinogalactan protein 3	5.69488	0.0279389	0.437957
Os01g0602800	Receptor-like Cytoplasmic Kinase 42	6.34059	0.00734994	0.437751
Os06g0256500	Phosphoglucoisomerase 2	4.71864	0.0499534	0.433521
Os09g0338500	Sphingolipid LCB delta8 desaturase	5.66122	0.00256042	0.433474
Os11g0147500	Heavy metal-associated protein 45	6.66899	0.0152528	0.428749
Os02g0826200	NAD	4.78258	0.0324139	0.42661
Os01g0215700	GDSL esterase/lipase protein 6	6.58433	0.00355397	0.425529
Os05g0147500	Deg protease 6	4.43747	0.0457078	0.424761
Os11g0199200	Protein disulfide isomerase-like 1;1	8.0669	0.00184832	0.42304
Os03g0665200	FCS-like zinc finger protein 11	6.13559	0.0385008	0.422194
Os12g0569700	23.7 kDa heat shock protein	5.72912	0.0213514	0.421357
Os04g0224000	Hypothetical protein	4.84724	0.0463665	0.42003
Os01g0978000	Uncoupling protein 1	5.72437	0.0310919	0.417027
Os04g0623500	Glycolate oxidase 3	4.69251	0.0415274	0.416639
Os03g0107800	Protein phosphatase 42	5.53952	0.00593905	0.414937
Os05g0498400	Protein translation factor SUI1	5.90449	0.0138904	0.414396
Os05g0361200	Ferrochelatase 2	5.92233	0.00620107	0.412737
Os06g0509100	NA	5.49523	0.0216086	0.406631
Os10g0343900	Thioredoxin fold domain containing protein	5.05441	0.0283572	0.404636
Os02g0757700	F-box-type E3 ubiquitin ligase X61	6.44251	0.0459002	0.404633
Os03g0184000	Phytoene dehydrogenase	4.64046	0.0461806	0.396667
Os03g0187500	Auxin-signaling F-Box 6	6.16859	0.0267689	0.394682
Os07g0148800	Conserved hypothetical protein	6.40147	0.0104119	0.393121
Os02g0232500	MALECTIN RECEPTOR-LIKE PROTEIN 2	6.00338	0.0378298	0.39269
Os02g0614100	Nucleotide Sugar Transporter1	4.77765	0.0482166	0.392666
Os12g0560900	BZIP transcription factor 87	7.6592	0.00803783	0.392322
Os01g0954500	OsSRS gene family	6.52187	0.0407624	0.38903
Os03g0690000	Similar to Costars family protein	5.77952	0.0409953	0.375675
Os01g0239200	Triose phosphate/phosphate translocator 1	5.85196	0.0336905	0.37207
Os07g0687200	Calmodulin-2	5.99093	0.0274725	0.364814
Os06g0181200	NA	5.71803	0.0217634	0.363557
Os12g0480000	DHHC domain protein 30	5.40464	0.0338499	0.355648
Os07g0421200	Synaptojanin	6.29108	0.0324723	0.352845
Os08g0344600	Triose phosphate/phosphate translocator	6.01303	0.0242633	0.345572
Os04g0576500	Papain C-terminal domain containing protein	6.33809	0.0467095	0.337116
Os06g0111500	6-phosphogluconate dehydrogenase 1	6.28307	0.0360718	0.318912
Os12g0118800	Ankyrin repeat containing protein	6.80365	0.0426301	0.317422
Os03g0387800	Similar to mRNA, clone: RTFL01-43-H20	6.65459	0.048308	-0.312336
Os03g0752800	MADS-box transcription factor 14	7.1016	0.0383704	-0.329184
Os03g0231800	Similar to Squalene monooxygenase 1	6.23691	0.0385008	-0.333447
Os02g0774300	Heat-shock protein homolog dnaK protein	7.52489	0.0198663	-0.343536
Os08g0480800	G-box factor 14-3-3a protein	8.10848	0.0264191	-0.353609
Os03g0376800	K-homologous family protein 14	6.15595	0.0348601	-0.354488
Os10g0442600	Cell division cycle 48E	8.28928	0.00861728	-0.356554
Os08g0436000	RNA recognition motif domain protein 1-161	5.5131	0.0331261	-0.364657
Os07g0608400	Plant homeo-domain finger protein 35	7.43732	0.0146476	-0.371627
Os03g0203800	Cyclin-D5;3	5.84141	0.0390415	-0.375688
Os05g0279400	RING-type E3 ubiquitin ligase 398	5.48704	0.0269345	-0.381216
Os08g0487800	Heat-shock protein 90	5.16005	0.045097	-0.382723
Os07g0694700	L-ascorbate peroxidase 2	7.39952	0.0171975	-0.383991
Os10g0413500	OsUBC26 Interact Protein 13	6.14909	0.0183334	-0.384737
Os01g0919900	Fatty acid desaturase	6.14815	0.0208322	-0.389541
Os05g0200500	Similar to Casein kinase-like protein	4.85681	0.0480681	-0.390377
Os12g0620400	Methyl-CpG-binding protein 707	7.81231	0.00904638	-0.390882
Os04g0463600	Myb/SANT-like domain containing protein	5.01904	0.0422171	-0.39097
Os01g0834700	DLN repressor 25, DLN motif protein 25	5.27279	0.0493831	-0.393223
Os01g0275600	Protein argonaute 4A	8.65085	0.00392206	-0.393973
Os03g0758500	Early nodulin-like protein 12	7.30555	0.00164311	-0.401698
Os09g0527900	B-box-containing protein 29	6.38638	0.00861728	-0.402259
Os11g0703900	Heat shock protein 70	10.928	0.00170632	-0.40373
Os05g0470700	RING-type E3 ubiquitin ligase 180	5.7215	0.0254436	-0.410011
Os03g0704200	SET protein 17	4.94768	0.0381785	-0.411761
Os07g0626200	DNA-binding SAP domain containing protein	6.03239	0.00296284	-0.414409
Os12g0638400	Conserved hypothetical protein	5.48916	0.0248655	-0.419188
Os02g0186500	Receptor-like Cytoplasmic Kinase 64	4.87491	0.040496	-0.419814
Os07g0665200	Copper-zinc superoxide dismutase 3	6.34362	0.0343349	-0.426478
Os06g0226600	NA	5.61984	0.0330115	-0.426576
Os03g0395900	Hypothetical conserved gene	6.73179	0.000565929	-0.427136
Os03g0381300	CS domain domain containing protein	5.25785	0.0156106	-0.428829
Os10g0577900	Glycerol-3-phosphate acyltransferase	4.8656	0.0158738	-0.429049
Os02g0271900	R2R3-MYB Transcription Factor 23	5.58793	0.00802595	-0.4302
Os03g0780200	Conserved hypothetical protein	5.73258	0.0177725	-0.430475
Os02g0489550	SECRET AGENT 2	6.18186	0.00300141	-0.431156
Os11g0678200	Conserved hypothetical protein	5.77528	0.00817495	-0.433147
Os01g0711400	Similar to Victorin binding protein	5.56552	0.0214204	-0.435995
Os03g0681900	RNA recognition motif domain protein 1-68	6.62507	0.00541199	-0.438536
Os03g0815900	Similar to DNA-directed RNA polymerase	6.68482	0.0217697	-0.440722
Os05g0495100	Zinc-finger protein TFIIIA class of Oryza sativa 5-11	4.40283	0.0258788	-0.444748
Os05g0583100	HAT dimerisation domain containing protein	7.10175	0.000385033	-0.447373
Os02g0644100	Stress-induced protein 1a	6.61399	0.00258337	-0.448528
Os03g0374400	SNARE associated Golgi protein domain containing protein	4.28948	0.0420534	-0.450513
Os10g0513300	Similar to UPF0496 protein 4	4.44951	0.0261372	-0.453024
Os12g0487500	Hypothetical conserved gene	4.71978	0.0485992	-0.455584
Os09g0570300	Similar to Short-chain dehydrogenase Tic32	4.71867	0.0277363	-0.464093
Os12g0173400	Conserved hypothetical protein	5.18309	0.00762274	-0.465592
Os05g0187800	DERLIN-like protein 1	5.09419	0.0103348	-0.476934
Os07g0150100	Early Responsive to Dehydration 4	4.75533	0.0346448	-0.479008
Os04g0192350	Similar to H0124E07.4 protein	4.61324	0.0195401	-0.480908
Os02g0200900	F-box-type E3 ubiquitin ligase L7	5.93556	0.00120934	-0.489231
Os06g0114000	Chaperonin 60 beta subunit 1	7.01945	0.000143505	-0.490629
Os12g0162400	Calcineurin B-like protein 6	4.6792	0.00416478	-0.492974
Os01g0719100	RING zinc-finger protein 34	5.09125	0.0318371	-0.493683
Os01g0757500	Booting stage Heat Tolerance	5.73597	0.0105449	-0.493693
Os03g0131300	DOMINANT SUPPRESSOR of KAR2 a	6.16706	0.000770644	-0.494086
Os05g0526400	Reticulon family protein	6.75479	0.00246424	-0.500066
Os04g0357200	Non-protein coding transcript	3.1981	0.0363104	-0.502536
Os07g0114500	Conserved hypothetical protein	4.21283	0.0244475	-0.505912
Os05g0532500	Hypothetical conserved gene	4.66328	0.00637464	-0.50806
Os05g0521700	Conserved hypothetical protein	3.67614	0.0418556	-0.511382
Os11g0216400	Multiple organellar RNA editing factor 1	5.8371	0.000378338	-0.513927
Os04g0444800	Ferric reductase oxidase 7	3.91739	0.0495399	-0.518704
Os02g0747600	Ethylene-responsive element binding protein 22	4.20817	0.0121026	-0.520343
Os06g0116800	DnaJ domain protein A9	4.9165	0.00436901	-0.524424
Os03g0122600	MADS-box transcription factor 50	4.99121	0.00351763	-0.527482
Os03g0213600	Conserved hypothetical protein	4.30808	0.0321693	-0.534185
Os12g0613500	BRI-interacting protein 132	6.18475	0.000154035	-0.535831
Os11g0293300	NA	4.28643	0.0072117	-0.535874
Os01g0188400	NADP-dependent malic enzyme	7.36181	4.37705e-05	-0.537592
Os07g0139300	Long sterile lemmas 1	6.21394	0.00763446	-0.538906
Os05g0320100	F-box-type E3 ubiquitin ligase X165	5.18517	8.04506e-05	-0.539198
Os10g0500700	Glutaredoxin 22	6.89653	1.00856e-05	-0.542423
Os07g0623600	Similar to mRNA, clone: RTFL01-43-H20	6.42186	1.51991e-05	-0.543883
Os07g0627800	Similar to DRG-like OBG family GTpase	5.62073	3.39636e-05	-0.545843
Os04g0397400	Conserved hypothetical protein	3.98456	0.00691575	-0.5475
Os12g0448400	Hypothetical protein	2.6711	0.0446608	-0.551725
Os04g0626000	Similar to OSIGBa0148A10.10 protein	2.7202	0.0461528	-0.553212
Os05g0358700	Phospholipase D rho 1	3.06171	0.0189653	-0.554072
Os04g0580700	MADS-box transcription factor 17	4.53709	0.0320273	-0.554711
Os05g0411300	B-ZIP transcription factor 39	5.14373	0.000628836	-0.554849
Os10g0553300	Trehalose-6-phosphate phosphatase 2	3.12895	0.0186127	-0.561022
Os08g0512700	3-hydroxy-3-methylglutaryl-CoA reductase 3	6.89758	0.00252621	-0.56267
Os08g0500700	Heat shock protein 82A	7.97762	0.000614397	-0.565225
Os05g0534600	BARENTSZ 3	4.63356	0.00268224	-0.566108
Os11g0513000	Hypothetical conserved gene	3.11619	0.03946	-0.570764
Os08g0352400	Hypothetical gene	2.5642	0.0404889	-0.574923
Os02g0791500	UDP-glucuronic acid 4-epimerase 3	4.84915	0.000107645	-0.578911
Os12g0514500	Similar to Heat-shock protein precursor	6.69809	1.88679e-06	-0.579305
Os01g0710700	Lipase	3.15875	0.0394379	-0.580414
Os10g0465000	Hypothetical conserved gene	4.77134	0.0408962	-0.580531
Os06g0705500	Ataxin-2, C-terminal domain containing protein	4.2164	0.0048051	-0.585442
Os01g0559750	Hypothetical gene	5.15594	0.0202608	-0.594779
Os11g0197600	Transcriptional factor B3 family protein	4.79992	0.00645003	-0.595722
Os09g0491772	58.7 kDa heat shock protein	5.46674	0.000360316	-0.597573
Os02g0760000	DnaJ domain protein C22	3.45983	0.00950474	-0.599511
Os07g0186400	Plant homeo-domain finger protein 34	6.1612	2.70448e-07	-0.600168
Os09g0474300	74.8 kDa heat shock protein	5.41078	4.39156e-06	-0.603737
Os02g0744900	Eranylgeranyl-diphosphate reductase 1	4.83367	0.00151121	-0.605189
Os07g0229700	Transcription Elongation Factor II-S	4.64096	7.7e-05	-0.606501
Os04g0461400	Conserved hypothetical protein	3.71949	0.00217141	-0.607232
Os03g0173700	Domain of unknown function DUF1618	4.43182	0.0396133	-0.607962
Os02g0782300	DnaJ domain protein C23	4.43978	0.00798134	-0.608792
Os08g0229200	Non-protein coding transcript	4.0135	0.0106092	-0.609194
Os03g0581650	Conserved hypothetical protein	4.21819	0.0104334	-0.609221
Os11g0569500	LRR-receptor-like kinase	2.22574	0.0480643	-0.609399
Os03g0425800	MYB domain protein	5.84037	3.1381e-05	-0.609494
Os02g0108400	F1 pollen semi-sterility 22A_j2	3.6795	0.0109189	-0.613696
Os01g0784800	ROOT LENGTH 1	4.01039	0.0461528	-0.613996
Os03g0607200	Gibberellin regulated protein family protein	8.26024	0.0240493	-0.614749
Os07g0676600	Basic helix-loop-helix protein 163	4.50711	0.00214802	-0.615086
Os08g0543400	Transferase family protein	4.07937	0.00196496	-0.616413
Os02g0629800	Cd accumulation in leaf 1	6.9125	0.000117328	-0.624716
Os02g0635200	Nitrilase 2	4.99358	0.000553468	-0.628537
Os07g0644100	B-ZIP transcription factor 60	3.88559	0.014895	-0.6302
Os08g0525600	FK506 binding protein 62a	7.67716	0.000171458	-0.630492
Os03g0607100	Hypothetical conserved gene	3.18536	0.021218	-0.631437
Os02g0117200	Similar to MIR-interacting saposin-like protein	3.37792	0.0028171	-0.63144
Os09g0438700	Similar to 20 kDa chaperonin	5.26587	0.00573544	-0.632169
Os06g0127500	RNA recognition motif domain protein 1-114	4.91581	1.66156e-05	-0.633436
Os10g0462900	60 kDa chaperonin	7.78822	2.51312e-05	-0.634732
Os11g0606200	NA	3.33073	0.0222176	-0.634805
Os09g0491788	Dihydroflavonol-4-reductase	3.98645	0.000253572	-0.638139
Os05g0542300	Conserved hypothetical protein	4.16904	0.000306481	-0.642798
Os01g0749400	Hydrolase subfamily IIB protein	5.53289	0.0282622	-0.643747
Os07g0570550	Cupredoxin domain containing protein	4.91169	0.000990753	-0.64468
Os06g0624700	Protein of unknown function DUF23	3.78001	0.00776152	-0.646511
Os02g0212900	Receptor-like Cytoplasmic Kinase 66	4.40765	0.00265792	-0.648472
Os04g0571300	F-box-type E3 ubiquitin ligase X148	3.53052	0.0472186	-0.649156
Os08g0464000	NA	5.45025	0.000200406	-0.652218
Os03g0243700	Magnaporthe oryzae resistance 1f	4.81478	0.0231669	-0.656309
Os12g0626400	Phytoene synthase 2	2.60521	0.0098003	-0.657611
Os01g0320700	Hypothetical protein	3.55735	0.00810033	-0.660479
Os03g0424200	Plant U-box-containing protein 57	3.58586	0.0019706	-0.662222
Os01g0719400	NA	3.32804	0.00551205	-0.665694
Os03g0113700	Iron-sulfur cluster protein 24	5.36268	9.83424e-07	-0.669116
Os07g0439100	K-homologous family protein 23	4.40813	0.00127378	-0.669267
Os05g0144100	DWD motif- containing protein 34	4.32224	0.0239138	-0.670377
Os07g0577400	Constituitive photomorphogenic 10	3.23706	0.00239631	-0.6722
Os03g0667100	BTB-type E3 ubiquitin ligase A4	3.2201	0.0383347	-0.672281
Os06g0581300	Hypothetical conserved gene	3.54002	0.00112356	-0.677522
Os05g0148700	Premature senescence	3.91789	0.0149308	-0.678479
Os02g0640800	NA	4.4663	0.00159743	-0.68253
Os01g0764000	Glutathione S-transferase II	6.34299	1.07948e-07	-0.687946
Os05g0446900	Starch binding domain-containing protein 2	4.09116	0.000216866	-0.688357
Os01g0646300	SLR1-like1	2.79236	0.0331261	-0.69651
Os06g0506600	Ubiquitin-conjugating enzyme 17	4.32036	0.00208013	-0.696592
Os07g0178600	Heat stress transcription factor A2b	4.26453	0.000249791	-0.697501
Os01g0283500	Rhomboid 3	3.06784	0.0166208	-0.698138
Os02g0491400	FK506 binding protein 62c	5.54343	2.50802e-08	-0.702215
Os11g0302800	Protein of unknown function DUF724	4.88273	7.18207e-05	-0.702908
Os08g0471000	Heat stress transcription factor B4a	2.9822	0.00106613	-0.703308
Os03g0835900	Ferredoxin 3	6.50573	0.00787495	-0.704438
Os10g0462600	Conserved hypothetical protein	4.62229	0.00387982	-0.712233
Os02g0610500	CONSTANS-like gene 4	3.95571	0.0279615	-0.712949
Os01g0180800	Heat shock protein Hsp70 family protein	7.11684	6.60585e-07	-0.714725
Os03g0259600	Ubiquitin domain containing protein	2.69711	0.0377773	-0.718797
Os04g0170500	CCHC-type domain containing protein	2.75092	0.0016342	-0.722498
Os05g0161200	Calcium-activated (p)ppGpp Synthetase 1	3.70645	0.0343538	-0.723049
Os04g0498100	TRANS-ACTING siRNA3b2	2.66319	0.0235266	-0.729911
Os01g0391100	Hypothetical conserved gene	2.51633	0.0187942	-0.732709
Os05g0303000	Heat shock protein 70 chloroplast protein 1	5.82063	1.46481e-08	-0.734332
Os07g0287400	Non-specific lipid transfer protein d3	5.47441	0.00635901	-0.736316
Os03g0809900	RNA recognition motif domain protein 1-72	6.31734	1.13458e-05	-0.736656
Os03g0689300	Plasma membrane H+-ATPase 1	2.6217	0.020072	-0.738779
Os03g0804400	Exocyst subunit EXO84B	4.39767	1.7856e-05	-0.739641
Os08g0528100	Ubiquitin-specific protease 33	2.23281	0.00844874	-0.743672
Os11g0308600	Conserved hypothetical protein	3.20497	0.00353143	-0.74419
Os02g0141500	Conserved hypothetical protein	4.21565	4.86229e-06	-0.744597
Os09g0381300	Pyridoxal phosphate-dependent transferase	3.85341	1.99884e-05	-0.748219
Os02g0580500	Similar to Prohibitin	2.18996	0.0149258	-0.750201
Os01g0725400	Casparian strip membrane domain protein like 5	4.12485	0.000727818	-0.752514
Os07g0255200	Similar to Helicase-like protein	2.08514	0.0461806	-0.75256
Os08g0226600	Hypothetical gene	2.78964	0.0202292	-0.755772
Os07g0685000	Dof transcription factor 23	3.9008	0.02434	-0.75855
Os03g0133300	Leaf starch deficiency 2	5.09559	0.00521113	-0.760993
Os03g0306900	Haem oxygenase-like	2.02655	0.0418556	-0.765999
Os11g0146950	Hypothetical conserved gene	1.57815	0.047484	-0.769979
Os11g0130700	Conserved hypothetical protein	1.63226	0.0475404	-0.774633
Os06g0268800	Aluminum-activated malate transporter 6	5.00043	1.31987e-07	-0.776374
Os02g0782500	18.0 kDa class III heat shock protein	2.44561	0.00645003	-0.77922
Os06g0179800	LRR-receptor-like protein	2.31085	0.00620107	-0.779822
Os03g0709000	MAPEG domain containing protein	4.99239	2.25734e-06	-0.780609
Os10g0107866	Non-protein coding transcript	3.76019	0.0338499	-0.781474
Os04g0676100	Thioredoxin 16	3.14429	0.0031232	-0.78337
Os12g0156200	Similar to DNA-binding factor of bZIP class	3.39316	0.00168907	-0.786977
Os06g0219500	Similar to 26.2 kDa heat shock protein	4.83261	7.43172e-06	-0.791232
Os07g0486500	UDP-glucosyltransferase 709C2	4.49987	4.39156e-06	-0.796917
Os04g0516600	Pyridoxal phosphate-dependent transferase	4.75313	0.00966764	-0.799833
Os08g0483900	Basic helix-loop-helix protein 047	3.1744	0.00279768	-0.80028
Os06g0707800	Similar to H0215A08.3 protein	1.81164	0.0389484	-0.801905
Os09g0246300	Hypothetical protein	4.77693	0.0338499	-0.802421
Os08g0184800	Conserved hypothetical protein	3.78674	0.00970334	-0.802512
Os01g0235100	Similar to predicted protein	3.98885	0.00201868	-0.804712
Os07g0548500	Conserved hypothetical protein	2.92648	0.000218211	-0.805063
Os02g0792100	Conserved hypothetical protein	2.96684	0.000990753	-0.807053
Os03g0425300	Diacylglycerol kinase 5	2.82571	0.00549959	-0.814117
Os06g0231300	Regulator of XA21-3	5.75781	1.57186e-05	-0.819152
Os05g0475400	Aminotransferase 1	3.20301	0.0229117	-0.824214
Os12g0180800	Basic helix-loop-helix protein 179	4.32902	0.00168907	-0.826429
Os10g0437000	Glycosyl transferase, family 14 protein	1.99994	0.0187942	-0.830094
Os08g0501500	GRAIN WEIGHT AND NUMBER 1	2.15975	0.00696259	-0.831362
Os03g0293000	THERMOSENSITIVE MALE STERILE 1	4.56259	3.59523e-08	-0.837835
Os06g0471100	NA	3.51132	3.25276e-05	-0.840806
Os03g0644700	Conserved hypothetical protein	1.67975	0.0119886	-0.84682
Os09g0246500	Conserved hypothetical protein	6.18153	0.031652	-0.853404
Os03g0387900	Conserved hypothetical protein	7.53097	1.86331e-09	-0.854362
Os01g0148500	Protein of unknown function DUF1677	4.14647	7.18008e-05	-0.855131
Os04g0197200	Protein kinase, core domain containing protein	2.65406	0.0372212	-0.85529
Os01g0716400	Violaxanthin de-epoxidase family protein	1.09877	0.043544	-0.858433
Os02g0113400	Protein of unknown function DUF544	3.40518	0.000991966	-0.858867
Os01g0681100	Dynamin-related protein 1B	1.82534	0.0086718	-0.863493
Os04g0521700	Similar to OSIGBa0131L05.9 protein	1.46476	0.0108962	-0.87631
Os03g0116700	F-box-type E3 ubiquitin ligase X76	3.45714	0.000490097	-0.888514
Os11g0171800	LRR-receptor-like kinase	1.70684	0.022906	-0.89041
Os05g0337200	Basic helix-loop-helix protein 162	1.43969	0.031828	-0.897159
Os03g0609400	Non-protein coding transcript	1.58497	0.010891	-0.907712
Os11g0417132	Conserved hypothetical protein	2.97247	9.60665e-06	-0.907721
Os09g0309500	Conserved hypothetical protein	3.39541	0.00425438	-0.911419
Os01g0656200	Protein phosphatase 2C08	3.9648	4.69957e-05	-0.915117
Os09g0500100	F-box protein 494	2.9974	6.53584e-06	-0.916473
Os01g0767600	Conserved hypothetical protein	2.0006	0.0121069	-0.920707
Os07g0687700	B-ZIP transcription factor 63	4.6646	2.61426e-05	-0.922237
Os03g0284700	Conserved hypothetical protein	2.00617	0.0130642	-0.92964
Os03g0596400	Conserved hypothetical protein	3.21284	0.0135454	-0.933201
Os08g0157600	CIRCADIAN CLOCK ASSOCIATED 1	8.11859	2.64117e-14	-0.939337
Os05g0390800	VQ motif-containing protein 19	3.60669	0.000155095	-0.954045
Os09g0436000	Trypsin-like domain containing protein	2.39885	0.000183941	-0.957963
Os01g0239100	DnaJ domain protein B1	4.29244	6.04634e-09	-0.959246
Os01g0892600	Pectinacetylesterase family protein	1.19645	0.0410257	-0.96345
Os02g0786900	Pathogenesis-related protein 1-22	2.45086	0.0264191	-0.966143
Os04g0686650	Similar to H0723C07.13 protein	2.91915	5.60601e-06	-0.967844
Os06g0345200	Sativa nicotianamine aminotransferase 4	1.60722	0.00474941	-0.969573
Os04g0526200	Hypothetical conserved gene	0.917736	0.0293079	-0.970337
Os10g0567400	Chlorophyll a oxygenase 1	4.53866	1.63332e-08	-0.971984
Os07g0158900	F-box protein 341	3.41604	1.17609e-06	-0.973036
Os08g0547300	BROAD-SPECTRUM RESISTANCE2	3.79044	0.00669586	-0.974022
Os08g0408500	Ethylene response factor 48	4.65604	0.0147624	-0.98288
Os07g0661600	RING finger protein OsRFPHC-4	3.48341	2.08478e-07	-0.986027
Os03g0105000	Hypothetical protein	2.33985	0.00148024	-0.986965
Os02g0149600	ZPT of Oryza sativa 2-03	3.19209	0.000232999	-0.98835
Os02g0493300	NA	1.806	0.0152528	-0.989212
Os03g0308800	NA	4.64631	5.85109e-09	-0.998972
Os03g0721900	Similar to Histone H2A	1.56593	0.0321693	-0.999587
Os03g0374575	SC35-like protein 26	4.88096	6.93646e-10	-1.00563
Os01g0784500	Receptor-like Cytoplasmic Kinase 44	3.74151	2.33174e-09	-1.00652
Os12g0580600	Conserved hypothetical protein	3.69815	3.84046e-05	-1.01214
Os05g0187100	Hexokinase 7	2.30456	0.0143908	-1.01528
Os12g0472800	Pollen Ole e I allergen and extensin 19	1.96974	0.00242955	-1.02628
Os05g0550300	Non-specific lipid transfer protein 2.4	1.33054	0.00316774	-1.03318
Os04g0480500	LRR-receptor-like protein family protein	0.0677287	0.0484577	-1.03781
Os03g0787300	DnaJ domain protein A5	6.52632	1.73152e-08	-1.04433
Os01g0918400	Conserved hypothetical protein	0.45563	0.0166208	-1.06224
Os10g0116300	EF-HAND 2 domain containing protein	0.139018	0.0363104	-1.06531
Os06g0198500	NA	2.90594	5.91692e-06	-1.07377
Os01g0701900	Sec14-nodulin domain protein 5	1.78651	0.000233464	-1.07806
Os09g0313500	Nucleotide-binding LRR receptor	1.12225	0.0145915	-1.07817
Os04g0606200	Similar to OSIGBa0113I13.1 protein	3.22554	3.17419e-05	-1.07941
Os11g0239500	Carboxylesterase 11.2	2.90037	0.00156541	-1.08067
Os11g0466966	Hypothetical gene	2.22493	0.00355397	-1.09469
Os05g0588700	NA	1.36467	0.00158441	-1.09517
Os01g0636500	Polygalacturonases-Like 19	3.62534	0.000531333	-1.09739
Os06g0567900	Ascorbate oxidase 2	2.16108	2.89736e-05	-1.10467
Os11g0474400	Conserved hypothetical protein	1.58403	0.0252884	-1.1083
Os03g0416500	6-phosphogluconolactonase domain protein	4.99294	2.15662e-05	-1.10994
Os08g0444440	Hypothetical conserved gene	2.18111	0.0012602	-1.11338
Os04g0107900	Heat shock protein 90.1	1.4522	0.00145327	-1.1182
Os12g0510200	Conserved hypothetical protein	2.53477	7.78119e-05	-1.1189
Os07g0591400	Conserved hypothetical protein	0.465355	0.0433316	-1.12671
Os06g0268600	Non-protein coding transcript	2.03214	2.86836e-05	-1.139
Os05g0394900	Conserved hypothetical protein	0.960473	0.00274229	-1.15913
Os02g0731300	Non-protein coding transcript	4.00503	1.76125e-07	-1.16777
Os08g0296600	Nucleotide-binding LRR receptor	3.546	3.47426e-13	-1.16779
Os01g0808900	VQ motif-containing protein 4	1.47603	0.00168737	-1.16949
Os07g0267300	Hypothetical conserved gene	3.0575	0.00124581	-1.17088
Os08g0335200	Hypothetical protein	3.404	7.48626e-05	-1.17675
Os02g0684400	Similar to OXIDATIVE STRESS 3	5.61605	0.0443217	-1.17815
Os03g0316200	Galactinol synthase 1	1.38733	0.00208013	-1.18262
Os04g0522800	PsbQ family protein	1.67347	0.000241841	-1.18798
Os01g0147650	Non-protein coding transcript	1.81296	0.000488145	-1.20635
Os08g0193900	F-box protein 413	2.24896	3.27679e-05	-1.21587
Os10g0208500	Hypothetical protein	5.52121	0.0136027	-1.21755
Os01g0606400	Hypothetical protein	1.62602	0.00429148	-1.22886
Os01g0309800	Heavy metal-associated protein 2	0.545997	0.0115448	-1.22898
Os01g0147600	Conserved hypothetical protein	1.72564	0.000135876	-1.23088
Os07g0284950	Conserved hypothetical protein	0.632828	0.0209196	-1.23107
Os05g0223000	Calmodulin-like protein 18	3.50252	0.000318066	-1.2331
Os06g0264700	Acylphosphatase domain containing protein	1.71397	0.000232999	-1.23879
Os03g0776900	DnaJ domain protein C35	0.793194	0.0288801	-1.24581
Os08g0193200	F-box protein 409	2.73792	7.65126e-07	-1.24654
Os01g0775100	PLUS3 domain-containing protein	3.81718	7.78257e-16	-1.25045
Os08g0197500	F-box protein 425	1.65796	0.000798564	-1.27312
Os11g0227100	Similar to NBS-LRR-like protein	1.67124	1.52465e-05	-1.28278
Os07g0119100	Hypothetical conserved gene	3.2759	3.52171e-12	-1.28418
Os08g0298800	Similar to cDNA clone:001-036-H04	0.702243	0.00285014	-1.28973
Os02g0139100	Activator of Hsp90 ATPase	3.85237	2.03453e-14	-1.29272
Os07g0136400	Conserved hypothetical protein	3.10182	4.67512e-08	-1.3036
Os01g0739500	OXIDATIVE STRESS 3-like 5	2.43972	0.0489849	-1.3037
Os01g0738100	Overly Tolerant to Salt3	1.72247	0.000187045	-1.30553
Os03g0265600	RNA recognition motif domain protein 1-50	5.17134	7.41822e-25	-1.31849
Os05g0279900	Polygalacturonases-Like 17	2.8094	2.99416e-11	-1.32105
Os03g0745000	Heat stress transcription factor A2a	0.939252	0.0233725	-1.32644
Os01g0846800	Regulator of chromosome condensation	3.63279	7.24389e-14	-1.33111
Os03g0356498	Similar to rhythmically expressed protein	0.927575	0.00034848	-1.33786
Os04g0692800	Amine oxidase domain containing protein	0.666274	0.0342411	-1.3403
Os12g0148700	Adipose-regulatory protein	0.492584	0.00736038	-1.34341
Os09g0457100	Abscisic acid 8'-hydroxylase 3	2.29406	1.74806e-05	-1.35163
Os12g0152750	Hypothetical gene	2.05582	0.000142428	-1.35354
Os01g0182100	Protein of unknown function DUF1618	3.26747	0.000292666	-1.35805
Os04g0173300	Hypothetical gene	1.4402	0.00966764	-1.36044
Os01g0858350	Cytochrome P450 94C3	0.821292	0.0346448	-1.36757
Os03g0237500	Similar to predicted protein	2.15163	1.88461e-06	-1.37371
Os05g0237200	Cytochrome b561	1.07425	0.00148049	-1.40838
Os06g0682900	Heat-stress-associated 32-kD protein	4.33881	5.23258e-11	-1.41423
Os02g0181900	Class I Clp ATPase B-M	3.65032	3.3041e-13	-1.42017
Os02g0814000	Protein of unknown function DUF862	4.13084	3.1402e-16	-1.42834
Os08g0196700	NUCLEAR FACTOR-Y subunit A7	3.58321	2.31079e-13	-1.42855
Os02g0126000	Conserved hypothetical protein	1.94261	1.97772e-07	-1.43677
Os09g0334600	Cytochrome b5-7	0.224009	0.00890865	-1.43787
Os04g0395100	Protein of unknown function DUF26	0.475434	0.00470778	-1.43832
Os06g0159900	U-box-type E3 ubiquitin ligase 63	1.67111	4.46424e-07	-1.44823
Os06g0335975	Similar to Xet3 protein	2.35247	0.000990753	-1.45028
Os02g0622500	Conserved hypothetical protein	3.28528	9.24057e-06	-1.4887
Os03g0185400	Protein of unknown function DUF1677	0.749601	0.000205458	-1.49518
Os11g0490300	Hypothetical conserved gene	2.16402	6.02058e-09	-1.5436
Os02g0492900	NA	3.94484	1.50494e-13	-1.54989
Os08g0500800	WLM domain containing protein	3.34156	9.43221e-12	-1.57309
Os01g0803300	Protein of unknown function DUF6	2.21717	4.45838e-07	-1.59995
Os05g0456925	Similar to regulator of chromosome condensation	4.57013	1.30965e-30	-1.62822
Os02g0142100	Similar to H0102C09.1 protein	3.3705	1.09056e-06	-1.63317
Os10g0419300	Heat stress transcription factor A2c	4.11034	8.49834e-21	-1.65373
Os12g0428000	Sulfurtransferase 7	1.52391	0.0135368	-1.70512
Os02g0142060	Conserved hypothetical protein	2.49227	1.90986e-09	-1.71312
Os05g0454500	Conserved hypothetical protein	4.13261	0.0460082	-1.78849
Os01g0173600	Glyoxalase I-1	2.44387	1.42471e-07	-1.79088
Os03g0589300	Otubain domain containing protein	1.75114	1.7166e-12	-1.81252
Os06g0624200	Non-protein coding transcript	3.49256	3.71288e-18	-1.82014
Os05g0519700	Heat shock protein 101	1.1731	0.00296582	-1.82733
Os11g0518600	Conserved hypothetical protein	2.51521	1.0609e-14	-1.84465
Os09g0508250	Sugar will eventually be exported transporter11b	0.769313	0.00185003	-1.84613
Os03g0141700	Conserved hypothetical protein	3.0568	2.21305e-16	-1.85943
Os11g0187500	Similar to Heat shock protein 70	0.774136	0.000784973	-1.90045
Os06g0254300	Similar to EF-hand calcium bining protein	3.2375	3.52171e-12	-1.90352
Os03g0100200	NA	3.57539	1.80356e-10	-1.91082
Os03g0266300	17.9 kDa class I heat shock protein	5.06934	1.76496e-07	-1.93089
Os07g0600000	Conserved hypothetical protein	1.03414	1.2447e-05	-1.94372
Os01g0840100	Heat-shock protein 70	4.69135	1.44609e-17	-1.95195
Os05g0562300	DnaJ domain protein B7	3.34563	1.02483e-20	-1.95981
Os02g0501350	Conserved hypothetical protein	2.94444	3.15676e-05	-1.97817
Os08g0546800	Heat stress transcription factor B2b	1.93338	2.20711e-06	-1.98742
Os02g0658200	Zinc finger, PHD-type domain containing protein	1.15976	1.50996e-09	-2.07661
Os04g0538000	Stress-induced protein 1b	1.0564	1.51498e-09	-2.11535
Os09g0491756	U2 snRNP auxiliary factor small subunit A	4.35073	2.92798e-33	-2.17408
Os06g0728700	EARLY PHYTOCHROME RESPONSIVE 1	5.05259	1.28624e-29	-2.20712
Os04g0568700	Heat stress transcription factor B2a	2.13574	3.10399e-18	-2.24999
Os03g0663100	PDZ/DHR/GLGF domain containing protein	1.21232	1.68616e-10	-2.30023
Os01g0316600	RNA recognition motif domain protein 1-5	3.37333	1.083e-42	-2.3306
Os05g0460000	Cytosolic HSP70-1	4.03809	4.94388e-26	-2.38549
Os09g0526600	Heat stress transcription factor B2c	2.6511	5.19234e-18	-2.38748
Os03g0276500	71.1 kDa heat shock protein	4.29133	1.22701e-17	-2.41238
Os01g0281100	Conserved hypothetical protein	2.95169	3.99244e-08	-2.42636
Os06g0561000	Myo-inositol oxygenase	3.82986	2.10437e-08	-2.51284
Os04g0635400	Conserved hypothetical protein	4.07607	0.00999311	-2.60648
Os03g0701100	Similar to Prp18 domain containing protein	0.753958	4.5141e-07	-2.64893
Os05g0407100	Four F5 protein family protein	0.678703	1.21312e-10	-2.72191
Os11g0595200	PAP fibrillin family protein	1.04851	6.44722e-12	-2.75081
Os01g0705200	Late embryogenesis abundant protein 14	1.74738	0.0149258	-2.987
Os12g0406000	Conserved hypothetical protein	0.891352	1.93239e-17	-3.01049
Os07g0633200	SC35-like protein 25	1.88303	3.68723e-30	-3.23281
Os01g0114600	Receptor-like Cytoplasmic Kinase 8	1.45917	1.14012e-26	-3.98265
Os01g0186900	Harbinger Transposase Derived 1-2	0.0625533	0.00137274	-5.01307
NA, not annotated

## Sheet: Table S3
Table S3: Differentially expressed genes in young panicles of Tohoku 234 at 18.5°C compared with normal ambient temperature (Log2CPM > 0, FDR < 0.05).
Gene ID	Annotation	Log2CPM	FDR	Log2FC
Os08g0178500	Similar to H0315F07.12 protein	0.0772911	0.000889287	9.14356
Os01g0348900	Salt tolerance 1	4.25306	0.00104051	7.01403
Os06g0142400	Early nodulin 93 gene	5.5887	0.00183041	6.7832
Os02g0802500	Cacuolar H+-pyrophosphatase 3	4.85246	0.000150396	6.54171
Os07g0561800	Similar to carbohydrate transporter	0.477134	0.0361518	6.41579
Os04g0634800	Similar to H0315F07.8 protein	1.55291	0.00666271	6.3047
Os05g0469600	Yruvate decarboxylase isozyme 1	2.88803	0.0275842	6.29428
Os03g0172100	Protein CHUP1	4.51697	0.00270188	6.2701
Os11g0210500	Alcohol dehydrogenase2	3.33254	0.00461004	6.09771
Os08g0518900	Chitinase	2.34359	0.00206494	6.0174
Os10g0437500	Universal stress protein 36	4.32701	0.000586611	5.90767
Os03g0655100	Similar to Cupin, RmlC-type	1.0204	0.0164107	5.85832
Os07g0674800	Ethylene response factor 67	2.21552	0.0216461	5.81954
Os01g0322700	MICRORNA408	2.91092	1.78958e-21	5.67038
Os06g0559400	OXIDATIVE STRESS 3-like 2	2.56741	0.00295877	5.62492
Os05g0209600	GDSL esterase/lipase protein 63	2.99755	4.11444e-05	5.58491
Os03g0124800	Non-protein coding transcript	0.52153	0.00717721	5.43801
Os02g0248200	RING-type E3 ubiquitin ligase 251	0.499223	0.0229476	5.42422
Os03g0586500	NA	2.53945	9.02056e-38	5.4061
Os10g0450800	Hypothetical protein	1.34053	0.00222103	5.39192
Os06g0125200	DUF581 domain- containing protein gene	2.49337	0.000647746	5.31696
Os04g0675400	DnaJ domain protein C45	0.560921	6.40204e-19	5.30993
Os04g0223500	Dimethylaniline monooxygenase	1.6743	6.36133e-45	5.28283
Os11g0170900	BURP domain-containing protein 17	0.724051	0.0103557	5.24569
Os03g0323600	DnaJ domain protein C29	1.29154	0.00354176	5.22571
Os05g0355400	Universal stress-induced protein A	3.93435	0.00133171	5.22033
Os03g0265900	Conserved hypothetical protein	3.74011	7.1133e-47	5.21533
Os08g0508500	Jumonji 717	2.51071	3.83561e-61	5.18742
Os06g0594400	KISS ME DEADLY 2	2.06805	0.0235474	5.04742
Os04g0486950	Malate synthase	0.674217	0.00292359	4.9744
Os12g0111600	Hypoxia-Induced Gene Domain 5	5.47223	0.00659132	4.97382
Os07g0436350	Hypothetical conserved gene	0.0539505	1.67096e-05	4.97256
Os01g0606900	DnaJ domain protein C10	2.40745	1.06128e-16	4.93691
Os01g0313300	Ethylene response factor 68	4.33538	0.0108484	4.91348
Os11g0112000	Hypoxia-Induced Gene Domain 3	5.42626	0.00183201	4.78351
Os07g0673400	Universal stress protein 1	5.18098	0.00285451	4.77455
Os01g0733200	Heat stress transcription factor C1b	1.70821	1.2272e-19	4.7202
Os04g0614500	Pyridoxal phosphate-dependent transferase	0.573674	0.0164395	4.68051
Os07g0684800	NAC domain-containing protein 015	1.36974	0.0145079	4.60579
Os02g0208700	KISS ME DEADLY 1	1.64666	0.00666529	4.57652
Os03g0129400	Conserved hypothetical protein	4.06397	1.78012e-14	4.55649
Os10g0542400	Expansin-like 2	2.51316	0.0035761	4.4713
Os02g0674233	Hypothetical conserved gene	1.26154	1.85555e-20	4.44678
Os06g0142350	Early nodulin 93 gene 1	6.1494	0.00186719	4.43865
Os02g0533800	Similar to ATPase inhibitor	2.43247	1.93051e-05	4.41114
Os10g0389500	Conserved hypothetical protein	2.88576	1.86076e-37	4.39923
Os12g0541300	NADPH oxidase 9	3.68843	0.00910163	4.33423
Os02g0756800	Phosphate-induced protein 1	0.742675	0.0200806	4.31636
Os01g0124100	Proteinase inhibitor I12	0.471611	0.00323763	4.16727
Os10g0407200	Protein of unknown function DUF962	0.674169	0.0367472	4.167
Os01g0822800	RING-type E3 ubiquitin ligase 59	2.4005	1.92009e-49	4.15923
Os06g0141600	Early nodulin 93 gene	4.08296	0.00151796	4.13766
Os09g0437500	Dormancyauxin associated family protein	4.83963	2.64453e-44	4.13193
Os03g0236200	Glutamate decarboxylase 3	2.18561	0.00180356	4.02835
Os03g0184100	Conserved hypothetical protein	4.72401	9.66572e-102	3.94778
Os06g0142300	Early nodulin 93 gene	5.74505	0.00157193	3.93216
Os10g0533100	Similar to ABC-type Co2+ transport system	1.29438	4.7461e-26	3.89703
Os07g0422100	AWPM-19-like protein 2	0.575141	0.0435183	3.88803
Os05g0215700	Conserved hypothetical protein	0.937714	0.0229119	3.86415
Os06g0142200	Early nodulin 93A	6.78123	0.00302814	3.84305
Os08g0102700	Harpin-induced 1 domain containing protein	0.650188	0.0416846	3.83298
Os07g0194500	2OG-Fe	1.62009	0.0264143	3.82862
Os04g0641101	Non-protein coding transcript	2.63039	3.24425e-15	3.82141
Os09g0323500	Protein of unknown function DUF833	1.20852	0.0321816	3.8063
Os10g0544600	RING-type E3 ubiquitin ligase 415	1.60988	0.0338789	3.7852
Os05g0327000	Similar to cDNA clone:J033051A05	2.61553	5.92411e-53	3.77759
Os02g0227100	OXIDATIVE STRESS 3-like 3	0.0362462	0.00731069	3.73943
Os08g0395700	Conserved hypothetical protein	3.21638	3.5803e-06	3.72187
Os07g0489800	Ferredoxin	1.89433	4.58425e-32	3.70525
Os05g0525900	Tandem zinc finger protein 7	5.60454	0.0041588	3.59272
Os11g0704500	Metallothionein 1e	0.353842	0.0229854	3.58742
Os03g0826800	Conserved hypothetical protein	2.98558	1.18184e-05	3.58092
Os01g0687300	Conserved hypothetical protein	2.90608	3.41973e-45	3.54907
Os01g0770700	Copper transporter 1	0.0282059	3.59057e-07	3.52989
Os04g0175400	Conserved hypothetical protein	3.43891	0.00390644	3.51893
Os01g0928200	Conserved hypothetical protein	0.533017	0.0220487	3.50806
Os07g0486400	Conserved hypothetical protein	0.772507	9.17274e-16	3.48023
Os05g0469800	Pyruvate decarboxylase	1.18643	0.0241341	3.47971
Os03g0305400	Universal stress protein 17	5.12511	0.0217406	3.44264
Os10g0456800	DST Co-activator 1	1.19005	0.0210921	3.43075
Os01g0141000	Ethylene-responsive element binding protein 129	1.52945	0.0205877	3.42604
Os01g0102900	Light-regulated gene 1	4.65852	9.1961e-14	3.41746
Os11g0126900	NAC domain-containing protein 10	2.3597	0.00852212	3.37587
Os03g0291500	Asparagine Synthetase 1	4.28093	0.0117323	3.35258
Os10g0525000	Cytochrome P450 704A5	0.999746	3.74175e-11	3.33192
Os09g0509700	B-box-containing protein 28	2.01173	2.07476e-13	3.31228
Os01g0884300	Stress-responsive NAC transcription factor 2	4.07664	0.000783581	3.30905
Os01g0266400	Conserved hypothetical protein	3.78333	0.0220035	3.29662
Os01g0191200	Similar to Acid phosphatase	0.992706	1.50321e-05	3.24907
Os01g0971800	Long vegetative phase2	0.615945	2.07747e-07	3.22096
Os05g0454500	Conserved hypothetical protein	4.13261	2.20237e-06	3.18536
Os03g0679700	HMP-P synthase	4.53155	4.20309e-68	3.14823
Os01g0719300	Sulphate transporter 3;6	0.636809	0.0392637	3.1309
Os06g0698748	OXIDATIVE STRESS 3-like 7	1.18493	5.68427e-06	3.12317
Os10g0445400	Heat and cold induced 1	4.59869	2.72415e-28	3.09914
Os05g0494600	Similar to Circadian clock coupling factor ZGT	0.602416	0.0011468	3.08643
Os01g0106400	Isoflavone reductase-like gene	2.24945	6.47431e-05	3.08609
Os09g0554200	RING-type E3 ubiquitin ligase 61	2.96967	1.71292e-06	3.08173
Os02g0668500	Cellular retinaldehyde-binding/triple function	3.24913	0.00253972	3.04621
Os11g0547000	F-box protein 609	4.95991	4.12356e-38	3.02684
Os01g0303800	Universal stress protein 2	4.34206	0.0243039	3.01671
Os11g0139700	Hypothetical conserved gene	5.26575	0.00384479	3.00798
Os02g0671100	F-BOX PROTEIN 104	2.79111	0.00439703	3.00284
Os09g0287000	Submergence-1B	0.551591	3.22575e-07	2.97616
Os06g0683700	Similar to wound induced protein	1.54352	0.0314596	2.95456
Os05g0429900	DLN repressor 141	0.203849	3.32152e-11	2.93889
Os03g0183000	Ethylene response factor 62	1.46642	8.43624e-11	2.93514
Os04g0581700	Similar to predicted protein	3.88469	0.0299749	2.84855
Os01g0124200	Bowman-Birk type bran trypsin inhibitor 4	5.06689	9.40081e-05	2.84437
Os02g0173200	VQ motif-containing protein 5	0.0555349	0.0389132	2.8371
Os05g0565400	Protein of unknown function DUF561	2.63226	5.75104e-35	2.82469
Os03g0165900	Sulphur-deficiency-inducible 1	2.17963	1.58103e-05	2.80228
Os06g0141700	Early nodulin 93 gene	1.95463	0.00893037	2.79732
Os01g0124650	Bowman-Birk inhibitor 2-3	1.34594	0.00494395	2.78356
Os12g0123700	NAC domain-containing protein 131	2.17512	0.00370155	2.78237
Os01g0159800	Basic helix-loop-helix protein 035	1.79014	0.00420221	2.78171
Os11g0115350	Non-specific lipid-transfer protein 1	0.890302	0.0151978	2.78094
Os01g0124401	Bowman-Birk protease inhibitor	4.15406	2.03209e-09	2.74876
Os10g0345100	MatE family protein	0.309215	0.00590391	2.73933
Os05g0209500	Conserved hypothetical protein	0.280198	0.039104	2.71493
Os09g0396900	Vacuolar Iron Transporter 2	2.34112	1.36461e-12	2.70761
Os05g0189300	NA	0.48393	3.74885e-07	2.69667
Os03g0168300	Protein of unknown function DUF1997	0.230748	0.0154255	2.69602
Os12g0552400	Universal stress protein 43	1.25036	4.60901e-09	2.68678
Os09g0472100	ABC transporter G family member 22	0.0389481	0.000928651	2.66851
Os01g0256500	Similar to Znl	6.63835	0.0134331	2.66417
Os12g0136500	Non-protein coding transcript	6.4722	2.1408e-05	2.66306
Os02g0818000	CBS domain containing protein OsCBSX3	4.53458	0.0392744	2.63112
Os12g0552600	Thousand-grain weight 12a	1.38815	5.27524e-14	2.61544
Os08g0531000	Purple acid phosphatase 27b	3.35801	1.25812e-41	2.61336
Os11g0502700	Glycosyl transferase, family 31 domain containing protein	0.486602	0.00228755	2.61018
Os02g0774100	Similar to thioredoxin-like 5	1.88826	3.68848e-20	2.57245
Os08g0549000	DLN repressor 218	0.857068	0.0258601	2.57059
Os12g0586100	Stress/ABA-activated protein kinase 9	5.07522	4.33081e-67	2.5601
Os10g0401000	Conserved hypothetical protein	4.3991	0.0204603	2.55065
Os12g0576600	Purple acid phosphatase 1d	4.25987	1.34977e-49	2.49383
Os04g0212450	A-type response regulator 15	1.46977	2.42386e-05	2.48744
Os05g0463100	Hypothetical gene	1.63645	0.00683701	2.48722
Os01g0975300	MYB transcription factor 48	0.437432	2.01539e-05	2.47495
Os02g0579800	FW2.2-like 2, plant cadmium resistance protein 1	1.10695	0.00186764	2.46584
Os04g0530500	RING domain-containing protein 1	5.33908	0.0202648	2.46219
Os07g0617000	Ethylene response factor 65	1.36597	0.000656818	2.43671
Os01g0934700	NA	0.314293	2.79234e-07	2.42138
Os02g0661900	Similar to OSIGBa0143N19.13 protein	1.77772	2.02543e-18	2.40089
Os03g0787400	Non-protein coding transcript	0.985829	4.82695e-07	2.39799
Os06g0706400	PEPTIDE TRANSPORTER 8.20	0.127733	0.000770027	2.38691
Os09g0532000	Stay-Green	0.480848	0.0208405	2.38255
Os03g0615300	Protein of unknown function DUF1618	1.53197	5.24317e-11	2.38025
Os12g0428000	Sulfurtransferase 7	1.52391	9.29999e-07	2.36276
Os02g0475300	Membrane attack complex component	1.63209	0.00893853	2.3317
Os04g0583200	OXIDATIVE STRESS 3-like 1	5.39654	0.00412694	2.31977
Os04g0688100	Class III peroxidase 59	5.13615	0.000574827	2.31886
Os09g0528700	Cytochrome P450 76M7	0.560891	8.98878e-08	2.31582
Os04g0405900	Similar to OSIGBa0142C11.2 protein	0.190699	1.19464e-05	2.31242
Os07g0529600	Defence-response protein 8	8.0111	1.16592e-58	2.30842
Os01g0825800	Amino acid transporter-like 7	1.20209	0.00618671	2.30054
Os01g0128200	Bifunctional nuclease	0.371616	0.0120892	2.27634
Os02g0629000	Protein of unknown function DUF584	3.08478	0.00167029	2.26864
Os09g0128400	Conserved hypothetical protein	3.43997	3.07811e-07	2.25814
Os03g0411300	EF-Hand type domain containing protein	4.10509	5.01689e-08	2.25173
Os06g0118700	Aspartic proteinase 47	1.60369	1.7906e-06	2.24217
Os09g0486500	Rice (indica) stress associated protein gene1	4.64977	0.0111753	2.2417
Os01g0392600	Conserved hypothetical protein	3.06729	0.000574827	2.21334
Os01g0295700	Protein phosphatase 2C02	3.6296	0.0180117	2.21097
Os12g0603300	Ethylene response factor 112	2.30547	7.853e-13	2.20065
Os01g0702900	Similar to Sucrose-phosphate synthase	0.146109	0.000348765	2.17865
Os05g0114700	NA	0.028904	0.0126727	2.15856
Os12g0244800	Conserved hypothetical protein	0.560328	1.37629e-07	2.15384
Os01g0971000	Conserved hypothetical protein	0.176363	0.00012913	2.1428
Os04g0583900	LATE ELONGATED HYPOCOTYL	3.59101	0.00388434	2.13548
Os06g0136600	Glyceraldehyde 3-phosphate dehydrogenase, enolase 5	1.46726	1.9771e-10	2.11419
Os03g0219300	Similar to Tubulin alpha-2 chain	1.10685	6.07962e-05	2.10936
Os01g0908200	BTB-type E3 ubiquitin ligase Z2	1.69854	0.00152719	2.09428
Os01g0554150	NA	0.055687	0.00839723	2.08825
Os09g0115900	EF-HAND 1 domain containing protein	1.62218	0.00304756	2.08366
Os06g0133200	Conserved hypothetical protein	1.59904	0.0111753	2.07638
Os02g0530100	Anti-oxidant 1	5.85502	1.02045e-33	2.0719
Os10g0150800	Proline-rich protein 1.4	1.4933	5.24484e-06	2.06774
Os10g0364900	Conserved hypothetical protein	1.60345	0.00254338	2.06165
Os02g0543000	Abiotic Stress Responsive 3	4.28667	2.45916e-09	2.05497
Os12g0617400	9-cis-epoxycarotenoid dioxygenase 2	1.95822	1.02735e-12	2.05093
Os10g0516900	Defensin-like 6	2.85073	0.00463971	2.03073
Os02g0703300	Protein of unknown function DUF1218	0.308879	0.00036952	2.01838
Os07g0684000	Euonymus lectin S2	0.555514	0.0461095	2.01626
Os01g0207400	Similar to peptide-N4-asparagine amidase A	0.855767	0.00685864	2.01546
Os07g0105600	PsbQ family protein	2.86013	9.17233e-16	2.00639
Os11g0434800	Conserved hypothetical protein	1.2141	1.12946e-07	2.00265
Os02g0169700	Glycine cleavage H-protein family protein	1.1707	1.01601e-06	2.00214
Os04g0165000	Similar to thaumatin-like protein 1a	1.97842	5.04823e-06	1.99762
Os06g0651000	Dihydroflavonol 4-reductase 3	0.832581	0.00639584	1.99636
Os01g0175100	Kv1.4 voltage-gated K+ channel family protein	4.04916	0.0276821	1.99633
Os05g0453500	Guanylyl cyclase domain containing protein	4.52515	3.4572e-05	1.99568
Os05g0332600	Xanthine/uracil/vitamin C permease family protein	1.58247	2.16485e-08	1.99233
Os03g0656100	Similar to Hsp20/alpha crystallin family protein	0.904324	0.0087636	1.98866
Os05g0501400	S-Domain receptor like kinase-4	1.60339	0.00109478	1.98421
Os03g0217000	Similar to Inhibin beta B chain precursor	0.101782	0.0157986	1.98009
Os02g0129800	Conserved hypothetical protein	3.33648	0.0113539	1.975
Os07g0631900	RNA recognition motif domain protein 1-145	4.5155	1.89521e-19	1.97424
Os03g0360300	Conserved hypothetical protein	0.239403	0.00993426	1.96935
Os06g0714800	FCS-LIKE ZINC FINGER PROTEIN 22	1.76017	1.83325e-07	1.96889
Os08g0389700	Conserved hypothetical protein	2.98068	0.0331277	1.96749
Os04g0531500	NA	0.650951	0.0243183	1.96689
Os01g0202500	B-box-containing protein 1	1.94944	5.92944e-09	1.96152
Os11g0438700	Similar to Tropinone reductase-I	4.59498	3.21485e-09	1.95962
Os02g0527300	Heat stress transcription factor A3	4.04225	1.05278e-10	1.95366
Os08g0460000	Germin-like protein 8-14	2.8631	3.41747e-09	1.95033
Os04g0683900	AT-hook motif DNA-binding protein 10	5.42323	7.86584e-11	1.94252
Os11g0113700	CBL-interacting protein kinase 15	4.03977	0.0354184	1.94015
Os08g0506100	Nucleotide-binding LRR receptor	0.400388	0.00118061	1.93615
Os04g0384800	Rapid alkalization factor 19	0.395402	0.00280457	1.93362
Os03g0363600	ERD-type monosaccharide transporter 2	1.83522	1.0465e-07	1.92844
Os09g0532400	Pseudo-response regulator 2,	6.70229	9.50309e-10	1.92452
Os11g0621300	Glycine-rich domain protein 1, spotted leaf D	3.53547	9.82684e-11	1.92393
Os07g0469200	Similar to predicted protein	2.91531	1.1885e-05	1.92025
Os01g0777900	Non-protein coding transcript	0.905826	0.00130693	1.90739
Os05g0142400	Conserved hypothetical protein	1.08935	0.00199936	1.9065
Os11g0116000	Non-specific lipid transfer protein 1.12	0.0510714	0.00469374	1.89979
Os04g0225100	3'-5' exonuclease domain containing protein	4.47402	1.19513e-13	1.896
Os03g0765400	Similar to nucleoporin p58/p45	5.50553	0.00556872	1.89069
Os12g0113500	CBL-interacting protein kinase 14	4.82955	0.0160953	1.88761
Os02g0162200	Early nodulin-like protein 6	0.543167	0.000337071	1.8857
Os03g0339900	CBL-interacting protein kinase 10	2.25407	9.26431e-10	1.88319
Os07g0114000	Protein phosphatase 2C61	0.525243	0.0288505	1.87992
Os06g0264200	B-box-containing protein 17	0.615331	0.000312711	1.87897
Os08g0357000	OsUBC26 Interact Protein 16	4.45047	1.78362e-05	1.87458
Os05g0130600	Conserved hypothetical protein	2.15775	1.15567e-06	1.86994
Os05g0461600	Similar to SIK1 protein	4.70628	4.46529e-05	1.86497
Os08g0497600	Salt responsive WD40 protein 1	5.10425	0.0238829	1.86131
Os03g0135100	PHI GLUTATHIONE S-TRANSFERASE 15	3.52152	0.0130306	1.85029
Os03g0183300	Ethylene response factor 64	6.97402	0.00314644	1.84388
Os01g0644600	Extensin family protein	0.425474	0.0424947	1.84127
Os10g0208500	Hypothetical protein	4.84338	0.000180727	1.839
Os03g0764600	Myb transcription factor 59	3.57817	0.00312875	1.83051
Os03g0129100	Powdery-MiLdew-resistance gene O2	1.12412	0.0331101	1.82054
Os03g0198600	Homeodomain transcription factor HOX12	5.45503	0.0093277	1.81726
Os08g0480200	2-oxoglutarate-dependent dioxygenase 19	2.37544	2.46094e-15	1.81453
Os02g0634700	Serine carboxypeptidase 8	1.74283	0.000127081	1.8138
Os05g0195700	Similar to Transcription factor MYBS2	0.715456	0.00468654	1.80866
Os01g0702000	Protein of unknown function DUF151	2.7479	6.86574e-18	1.79642
Os03g0300600	DnaJ domain protein C28	4.68412	1.53274e-36	1.79443
Os05g0325200	Cyclin-related 2 domain containing protein	2.92914	1.10592e-15	1.78357
Os07g0198300	GPI-anchored non-specific lipid transfer protein 19	0.557806	0.0206596	1.77766
Os01g0283300	Conserved hypothetical protein	3.1248	1.33334e-06	1.7764
Os03g0802500	OsAAA-ATPase1	0.20714	0.0321273	1.77283
Os04g0437000	NAC domain-containing protein 079	0.15485	0.00383994	1.77215
Os10g0205500	Pleiotropic drug resistance 13	2.53454	8.05153e-12	1.77079
Os11g0240600	Carboxylesterase 11.3	4.41851	0.00130578	1.76978
Os02g0690000	Conserved hypothetical protein	3.56913	0.00340137	1.76701
Os09g0491740	PIN likes 1	2.28895	0.00285451	1.76622
Os01g0359400	NB-ARC domain containing protein	1.33433	6.40264e-05	1.766
Os05g0542900	Polygalacturonases-Like 14, PG-like 14	5.2831	3.29442e-30	1.76482
Os05g0138300	Low temperature and salt responsive protein LTI6B	1.63519	0.0110951	1.75953
Os05g0522600	Leucine-rich repeat, plant specific containing protein	0.145049	0.047656	1.7594
Os09g0489200	Jumonji 712	5.02224	1.22672e-26	1.75908
Os02g0641300	Myeloblastosis 21	1.54379	0.0346216	1.75827
Os03g0618300	2-oxoglutarate-dependent dioxygenase 22	2.68887	0.000277629	1.75807
Os07g0541900	Similar to KI domain interacting kinase 1	0.298498	0.00191913	1.75651
Os01g0182600	Os-GIGANTEA	8.33686	4.79761e-19	1.75593
Os03g0204900	Conserved hypothetical protein	1.00202	7.94286e-07	1.75371
Os06g0675700	Alpha-D-glucoside glucohydrolase 2	0.351553	0.00083773	1.74919
Os04g0691400	Peptide transporter	0.337642	0.000605699	1.74519
Os01g0109500	Conserved hypothetical protein	1.46224	3.10355e-06	1.74322
Os03g0800400	Protein of unknown function DUF1618	2.58737	4.48153e-12	1.74222
Os08g0520900	Isoamylase 1	2.63902	6.57905e-13	1.74
Os04g0670100	Leucine Rich Repeat family protein	0.0969954	0.000688953	1.73669
Os01g0327000	Class III peroxidase 14	0.113016	0.000921318	1.73627
Os10g0159700	Cold-induced anther protein	2.10323	5.55787e-05	1.73014
Os08g0395800	Domain of unknown function 247 protein	2.77562	1.36461e-12	1.7262
Os04g0492500	RWD domain containing protein	0.120539	0.004208	1.72505
Os11g0427800	Non-specific lipid transfer protein 1.14	2.82275	5.63425e-09	1.72301
Os10g0576600	Tetratricopeptide-like helical domain containing protein	5.28335	0.0326796	1.71429
Os11g0652100	Nucleotide-binding LRR receptor	1.9228	1.66712e-07	1.71209
Os07g0509800	Adenosine 5'-phosphosulfate reductase-like protein 1	3.39131	0.0255012	1.70766
Os01g0286100	Phytochrome interacting factor 3	2.38609	0.000180727	1.69975
Os06g0147100	Similar to cDNA clone:J023088C01	1.93505	0.0116567	1.69949
Os11g0444700	PB1 domain-containing protein	4.42208	0.00794544	1.69569
Os08g0508700	ETHYLENE INSENSITIVE3-LIKE 4	1.59154	4.07022e-05	1.69167
Os02g0285700	Similar to predicted protein	0.0474855	0.000566112	1.68941
Os07g0537900	Similar to SRK3 gene	0.925911	0.000187466	1.68535
Os01g0923200	Similar to AT.I.24-6 protein	0.58478	0.00450813	1.67591
Os03g0103400	GRAS transcription factor domain containing protein	1.2857	4.82219e-06	1.67514
Os01g0177400	Gibberellin(GA)-3 beta-hydroxylase-2	0.836475	6.01941e-05	1.67329
Os10g0395200	Conserved hypothetical protein	1.99346	0.000975353	1.6719
Os03g0373601	Non-protein coding transcript	0.170112	0.0012875	1.66159
Os04g0679400	Similar to H0801D08.15 protein	6.83202	0.0255104	1.65431
Os11g0441500	NA	0.440445	0.00468654	1.648
Os07g0683200	NAC domain-containing protein 103	0.858792	0.0458874	1.64395
Os06g0694400	Conserved hypothetical protein	0.476592	0.0247505	1.64302
Os05g0353500	Similar to ATP binding protein	1.0355	0.0174702	1.63268
Os05g0563300	Conserved hypothetical protein	0.0138496	0.00484077	1.63079
Os11g0686500	Nucleotide-binding LRR receptor	0.240086	0.00382054	1.62973
Os11g0430000	Serine carboxypeptidase 49/50	0.536136	0.00256077	1.62778
Os11g0634200	Conserved hypothetical protein	1.59067	0.0374452	1.62528
Os03g0340500	Rice sucrose synthase-4	3.71401	9.23632e-13	1.6252
Os04g0542800	Rice YSL (yellow stripe-like) gene 16	1.32528	3.54916e-06	1.62332
Os07g0542400	Similar to Receptor protein kinase	0.650805	0.00203726	1.62226
Os06g0125400	Oligopeptide transporter 2	2.10152	0.0153549	1.62096
Os03g0267800	Ubiquitin-interacting motif-type ubiquitin receptor HDR3	0.881971	0.000144271	1.61839
Os03g0582000	Similar to Glutamate formiminotransferase	5.38561	8.30243e-08	1.61644
Os10g0169200	Lipid transfer protein	1.36527	0.00153552	1.61426
Os01g0699900	Similar to Plasma membrane associated protein-like	1.33512	0.00608223	1.61114
Os02g0230300	Protodermal factor 1	2.60528	0.000203699	1.60592
Os12g0210500	Conserved hypothetical protein	3.68223	3.05127e-05	1.60422
Os07g0475900	ACT domain containing protein kinase 2	4.31866	4.11996e-06	1.60297
Os01g0871600	Proton-dependent oligopeptide transporter	0.675901	0.0116297	1.60241
Os08g0200100	NA	2.11973	8.38569e-08	1.60083
Os10g0447400	Conserved hypothetical protein	1.44887	3.26467e-05	1.59354
Os09g0364800	Heavy-metal-associated isoprenylated plant protein 44	0.1921	0.0140354	1.59241
Os05g0399300	Chitinase 2	0.105171	0.0354184	1.59039
Os05g0331200	NADH dehydrogenase B3	1.91355	1.23348e-05	1.58935
Os03g0730500	Serine carboxypeptidase 20	0.0479031	0.032321	1.5859
Os06g0181100	Octicosapeptide/Phox/Bem1p domain containing protein	1.25622	0.0376139	1.58369
Os04g0531400	Salt Intolerance 2	1.23448	0.045543	1.58191
Os07g0119300	Homeodomain-related domain containing protein	3.33864	0.0234219	1.57735
Os11g0518300	Hypothetical protein	1.1845	3.24124e-06	1.57631
Os04g0640600	Shikimate kinase 3	1.30915	0.0276664	1.57485
Os07g0619600	Homeobox domain containing protein	1.98803	0.00879898	1.57107
Os03g0110900	Dimeric alpha-beta barrel domain containing protein	1.71334	1.75249e-06	1.57011
Os05g0589200	Sigma factor SIG3	3.2889	1.78012e-14	1.56961
Os02g0180800	Primary microRNA of OsmiR156d; Target gene	0.837956	0.00129067	1.56556
Os05g0141000	Hypothetical conserved gene	0.196096	0.0403699	1.5631
Os05g0179950	UDP-glucosyltransferase 75K2	1.01617	0.000161306	1.56285
Os10g0450900	Glycine-rich protein 2	4.09505	0.0132953	1.55225
Os09g0472200	ABC transporter G family member 23	0.973512	0.0165528	1.54958
Os02g0536300	F-box-type E3 ubiquitin ligase D7	1.66507	1.08225e-05	1.54934
Os05g0231700	Tonoplast intrinsic protein 4-1	3.7321	5.84187e-10	1.54737
Os03g0829200	Similar to Soluble epoxide hydrolase	0.423444	0.000339649	1.53927
Os01g0962100	Expressed protein	4.6451	0.0014613	1.53502
Os07g0591700	Conserved hypothetical protein	6.88318	6.41624e-06	1.5307
Os03g0195450	Sulphate transporter 2;1	1.5884	6.46837e-06	1.52352
Os02g0618200	Pseudo-response regulator 1, TOC1	5.46676	2.3407e-35	1.51775
Os07g0106700	Dirigent 13	1.85397	1.50861e-05	1.51772
Os11g0671100	Hypothetical protein	1.13671	0.0121728	1.51164
Os01g0974200	Metallothionein 2c	4.16067	0.00152719	1.50864
Os03g0375300	Similar to cationic amino acid transporter	1.35306	0.00122603	1.50751
Os02g0832400	Oryza sativa callose synthase 7	2.66819	0.0318279	1.50736
Os03g0823400	Similar to Bowman-Birk type trypsin inhibitor	6.11043	0.0162864	1.50695
Os05g0116500	Conserved hypothetical protein	1.9739	1.54328e-07	1.49871
Os07g0618700	Conserved hypothetical protein	4.49878	3.23999e-21	1.4944
Os03g0792400	Similar to mRNA, clone: RTFL01-01-G24	4.80754	8.10347e-08	1.4909
Os02g0539600	Green-revertible yellow79	5.87256	8.21533e-26	1.48851
Os01g0931100	Conserved hypothetical protein	2.94517	0.000528809	1.48566
Os06g0650700	Conserved hypothetical protein	1.2421	0.030796	1.48244
Os02g0603600	Basic helix-loop-helix protein 110	2.26276	0.00194341	1.47771
Os11g0539901	Hypothetical conserved gene	2.05009	0.00023336	1.47541
Os04g0105100	Salt-induced RING finger protein 4	0.653155	0.0311449	1.47073
Os02g0170000	Pentatricopeptide repeat protein	1.70033	9.5999e-08	1.47042
Os08g0300300	CBS domain containing protein OsCBSCLC6	2.16934	3.2654e-07	1.46351
Os03g0856500	OsUBC26 Interact Protein 11	4.19848	0.000707045	1.4602
Os12g0632000	Glycine-Rich Protein GRP162	9.63907	4.48153e-12	1.45719
Os07g0581700	Homeodomain transcription factor HOX14	3.82999	0.00260064	1.45693
Os11g0673000	Pentatricopeptide repeat domain containing protein	0.239322	0.00156262	1.45475
Os11g0569600	LRR-receptor-like kinase	1.7155	0.00153649	1.45371
Os04g0115700	Hypothetical protein	6.2005	6.47431e-05	1.45268
Os01g0290000	Similar to Cyprosin precursor	5.07608	1.59905e-27	1.45084
Os08g0115800	NAC domain-containing protein 029	3.21741	5.37196e-05	1.44627
Os03g0586400	Conserved hypothetical protein	2.85241	1.07936e-11	1.44461
Os01g0623500	ATPase, core domain containing protein	4.89318	0.00411679	1.43773
Os04g0591100	Protein of unknown function DUF597	5.06799	0.012879	1.43444
Os09g0400300	Cinnamyl alcohol dehydrogenase 8C	0.23582	0.0163713	1.431
Os03g0409100	Hypothetical conserved gene	4.38723	0.0087636	1.42953
Os03g0309300	Hypothetical protein	0.00250512	0.0134331	1.42689
Os05g0190500	VEGETATIVE STORAGE PROTEIN 2	0.131647	0.0385234	1.42019
Os09g0274025	Hypothetical protein	0.190153	0.0207909	1.41871
Os05g0560200	OsDOG1-like-3	1.73763	0.0112225	1.41733
Os01g0681000	Uncharacterised protein family UPF0089	0.155533	0.00429899	1.41361
Os05g0188100	Conserved hypothetical protein	6.23008	0.0121164	1.41335
Os01g0848900	Conserved hypothetical protein	0.416486	0.0317479	1.40601
Os11g0474100	Conserved hypothetical protein	5.00813	0.000765232	1.40381
Os08g0536300	CONSTANS-like transcription factor 15	4.22287	2.23435e-15	1.40247
Os01g0937400	NB-ARC domain containing protein	1.38132	0.0394528	1.39867
Os06g0608700	Fru-1, 6-bisphosphatase	2.00217	0.0381471	1.39853
Os03g0377600	NA	0.405636	0.00446447	1.39597
Os04g0540200	B-box-containing protein 13	0.217646	0.00852364	1.39453
Os07g0614000	Strictosidine Synthase-like 8	3.14189	0.0291471	1.39189
Os05g0386900	Reticulon family protein	1.09622	0.00107347	1.38902
Os03g0748300	Aldose 1-epimerase family protein	0.0724245	0.0388392	1.38402
Os03g0364700	Transcription elongation factor, TFIIS/CRSP70	4.56239	8.36693e-09	1.37787
Os06g0606700	Tetratricopeptide-like helical domain containing protein	3.01311	2.76169e-09	1.37754
Os03g0103300	Low-temperature germianability (QTL)-3-1(t)	5.94492	3.47468e-06	1.37695
Os06g0199050	NA	0.608247	0.0121885	1.37636
Os09g0416200	monosaccharide transporter STP26	1.39562	0.0234369	1.37635
Os01g0740500	Similar to glutamate carboxypeptidase 2	2.51227	7.01416e-05	1.37311
Os02g0325600	GARP-type Transcriptional Repressor 1	1.72274	0.0325952	1.37202
Os11g0544000	Hypothetical conserved gene	1.60628	6.71453e-05	1.37179
Os06g0157000	GDSL esterase/lipase protein 79	4.7974	0.0289849	1.36985
Os06g0633100	Similar to P10Sh249C12	2.18007	0.0386278	1.36888
Os05g0125350	Non-protein coding transcript	1.31022	0.0410694	1.36399
Os11g0537400	Respiratory burst oxidase homolog I	0.331192	0.0180117	1.36115
Os03g0759250	Conserved hypothetical protein	0.90239	0.000595554	1.36017
Os11g0671000	Auxin repressed protein 1	8.88458	0.000126995	1.35904
Os03g0203200	Primary panicle branch number 3	5.24583	7.76675e-05	1.35842
Os08g0445700	Trehalose-6-phosphate synthase 1	1.52415	0.000801333	1.35394
Os03g0150600	Inorganic phosphate transporter 1-1	2.98306	0.0366621	1.35177
Os05g0194550	Conserved hypothetical protein	1.69666	0.000337071	1.35129
Os06g0300500	Steroid nuclear receptor domain containing protein	1.47163	1.23716e-05	1.34954
Os08g0233000	Non-protein coding transcript	2.15763	0.01179	1.3476
Os12g0191500	Class III peroxidase 137	1.3568	0.011036	1.34614
Os10g0442800	Receptor-like Cytoplasmic Kinase 301	1.72866	4.25932e-06	1.33955
Os03g0655400	Low-temperature-induced protein 5	3.18735	0.0033557	1.32835
Os08g0365800	WALL-ASSOCIATED KINASE GENE 78	0.265018	0.00646889	1.32504
Os01g0805200	Protein of unknown function DUF3007	3.62343	0.000141643	1.32496
Os04g0115800	Nucleotide-binding LRR receptor	0.367883	0.0279458	1.31926
Os12g0552500	Universal stress protein 44	5.65877	2.2485e-07	1.31893
Os01g0267050	Non-protein coding transcript	0.321854	0.038981	1.31642
Os01g0865100	Uricase, urate oxidase	2.85467	0.0163281	1.3098
Os06g0218600	Uclacyanin-like protein 16	0.569101	0.0185696	1.3092
Os03g0823500	Peptide transporter	0.997795	0.00184918	1.298
Os06g0486900	VNA	2.00531	0.01179	1.29694
Os04g0132500	Cold tolerance at booting stage 4a	1.30499	0.0160499	1.29465
Os02g0771600	ACC oxidase 3	6.06447	4.2206e-18	1.2914
Os11g0147200	Hypothetical conserved gene	0.60294	0.0137923	1.28549
Os11g0547800	Conserved hypothetical protein	0.174058	0.028076	1.28445
Os07g0502900	UDP-dependent glycosyltransferase 707A4	0.561666	0.0213152	1.28396
Os05g0506000	Sulfur deficiency induced 2	2.74025	0.000812135	1.28129
Os06g0115300	Acyl-CoA-binding protein 2	1.88925	0.00134395	1.27998
Os05g0420000	Hypothetical protein	2.50756	0.0238258	1.27893
Os12g0458900	Conserved hypothetical protein	2.53487	4.537e-06	1.27763
Os07g0569600	Chaperonin-like RbcX domain containing protein	1.91116	3.92692e-05	1.27552
Os01g0948600	Conserved hypothetical protein	4.32811	1.584e-06	1.2748
Os08g0522400	Similar to L-ascorbate peroxidase 6	1.74723	0.0012367	1.27284
Os01g0192000	Delay of the onset of senescence	7.48304	0.0414798	1.27203
Os10g0579800	Peptide transporter	1.10531	0.00467493	1.27137
Os03g0293500	Pyruvate decarboxylase isozyme 2	5.87187	0.0409484	1.26564
Os12g0466200	Conserved hypothetical protein	4.50623	0.00564164	1.26502
Os01g0253900	Class III lipase, Triacylglycerol lipase	1.15546	0.0366621	1.26335
Os01g0159000	OsDOG1-like-2	3.6767	0.0472027	1.25958
Os01g0317500	NA	0.283898	0.0285494	1.25462
Os06g0553100	Heat stress transcription factor C2b	1.43386	0.000171967	1.25346
Os03g0212300	Transcriptional factor B3 family protein	3.07841	1.59898e-06	1.25195
Os02g0533300	Alpha-carbonic anhydrase 1	1.0813	0.00104051	1.25064
Os01g0165100	Conserved hypothetical protein	0.881437	0.00468801	1.24859
Os09g0419100	Hypothetical protein	0.800882	0.0490516	1.24791
Os03g0703200	Thermo-Sensitive Genic Male Sterile 10-like	5.50284	1.01601e-06	1.24772
Os05g0155400	GATA transcription factor 13	1.50171	0.0188802	1.24472
Os05g0464400	Hypothetical conserved gene	0.0831144	0.0235655	1.2436
Os03g0229500	Grain filling duration mutant 1	1.02584	0.045121	1.24336
Os12g0105800	Tyrosine protein kinase domain containing protein	0.096908	0.0163798	1.24088
Os10g0555100	plant glycogenin-like starch initiation protein C1	1.96249	0.0458	1.23674
Os03g0744675	Similar to WD-40 repeat family protein / beige-related	1.17517	0.000918411	1.23536
Os05g0491200	Beta-subunit of SnRK1	6.10907	7.81007e-05	1.23421
Os10g0372800	Conserved hypothetical protein	2.75106	1.77583e-05	1.23261
Os07g0471300	Protein argonaute 18	2.86654	2.14934e-08	1.22988
Os11g0533000	Hypothetical protein	0.656843	0.0150103	1.22938
Os08g0550500	Similar to Glutathione s-transferase	3.46211	0.0165973	1.22833
Os01g0977600	RING-type E3 ubiquitin ligase 184	3.24195	0.0187407	1.22562
Os02g0705500	Basic helix-loop-helix protein 079	0.989569	0.00629416	1.2204
Os12g0171500	Conserved hypothetical protein	1.00821	0.0272618	1.2195
Os06g0570100	Dwarf-35	3.99058	2.71989e-10	1.21875
Os04g0546800	Ethylene response factor 1	4.04454	0.0403201	1.21837
Os08g0268000	Conserved hypothetical protein	2.50384	1.83477e-07	1.21741
Os01g0160100	Similar to Pyruvate decarboxylase isozyme 2	2.19473	1.61414e-05	1.21617
Os11g0445300	Receptor-like Cytoplasmic Kinase 327	2.17729	1.7996e-05	1.21594
Os11g0598300	PIK-2-like	1.94706	0.00385201	1.21425
Os01g0266800	Cystinosin/ERS1p repeat containing protein	4.6762	1.8153e-05	1.21302
Os06g0602500	Neo-tetraploid rice fertility related gene 6	1.76709	0.0126867	1.20799
Os06g0569900	Rice ent-kaurene oxidase1	1.1984	0.000476416	1.20711
Os08g0545200	Dehydrogenase 1	5.20779	1.33391e-08	1.20626
Os11g0106700	Ferritin 1, Ferritin	5.77979	0.000426551	1.20576
Os07g0194100	Sucrose nonfermenting-1-related protein kinase 1.3	0.329238	0.0316526	1.20524
Os06g0341300	Late embryogenesis abundant protein 33	0.569974	0.0448122	1.20501
Os09g0541000	Probable aquaporin PIP2.7	0.960046	0.0368873	1.20136
Os07g0245100	Similar to Cytosine deaminase	3.55781	0.0279458	1.19911
Os03g0792050	Non-protein coding transcript	1.11018	0.00059868	1.19636
Os05g0494200	Cysteine proteinase inhibitor 2	1.01127	0.0234913	1.19635
Os08g0394000	Conserved hypothetical protein	3.16176	0.00141501	1.19572
Os01g0566100	EARLY FLOWERING3.2	4.61258	0.00682408	1.19323
Os07g0294300	Conserved hypothetical protein	4.33864	0.0342418	1.19289
Os02g0180000	Protein phosphatase 2C11	5.51606	4.80355e-17	1.19266
Os05g0526200	Similar to Calcium homeostasis regulator CHoR1	4.07469	0.0315513	1.19249
Os03g0231150	Similar to Hox19	2.73273	0.0325018	1.19125
Os03g0367900	Peptidase C15	5.76641	0.0170944	1.18498
Os07g0475000	Conserved hypothetical protein	2.11261	0.00982139	1.18266
Os02g0729350	Hypothetical conserved gene	0.300084	0.0110951	1.18025
Os04g0173300	Hypothetical gene	1.4402	0.00809929	1.18005
Os03g0737000	CBS domain containing protein OsCBSX4	4.4928	0.0099197	1.17914
Os07g0640600	Hypothetical gene	0.576991	0.00997888	1.17284
Os06g0731200	ABC transporter G family member 16	2.10353	0.0337852	1.17128
Os09g0499000	OXIDATIVE STRESS 3-like 8	5.80738	0.0104766	1.17048
Os01g0310600	Non-protein coding transcript	2.47236	0.0025631	1.16506
Os06g0651200	Conserved hypothetical protein	0.269744	0.0410701	1.15999
Os06g0306600	Carboxylesterase 6.1	2.76938	0.00527127	1.15638
Os01g0660900	Similar to phosphoglycerate mutase family protein	0.918638	0.00776166	1.15591
Os05g0503300	Similar to Sulfite reductase	5.95639	2.74492e-06	1.15401
Os03g0645900	9-cis-epoxycarotenoid dioxygenase 1	0.382516	0.0426144	1.15371
Os03g0223400	Cytosolic glutamine synthethase 1;2	2.68489	0.0137417	1.15106
Os12g0428700	Endosperm-specific gene 149	2.55417	0.00411679	1.15099
Os06g0664800	Similar to Phosphate starvation regulator protein	1.47201	0.00084006	1.14829
Os07g0187900	Similar to nitrate and chloride transporter	1.23141	0.0263174	1.14675
Os05g0555600	NADH-glutamate synthase 2	2.05446	0.000128391	1.1453
Os02g0631200	Homeodomain-like containing protein	2.77606	0.00175802	1.14114
Os01g0247600	Conserved hypothetical protein	3.93665	0.00975362	1.13792
Os03g0687000	O3-/peptide transporter family 2.4	3.7775	0.00904175	1.13323
Os04g0306400	Ribose-5-phosphate isomerase	5.87586	0.000562254	1.1323
Os06g0560000	Ferroportin1	1.64883	0.00283697	1.12742
Os01g0223000	Lipase, GDSL domain containing protein	0.640608	0.0159724	1.12517
Os03g0324200	EIN3-like protein 1	4.33732	0.00426362	1.12472
Os10g0111300	Similar to Nitrate transporter	1.38149	0.019513	1.12402
Os03g0250000	SnRK2-calcium sensor 1	3.04758	0.00326394	1.12328
Os02g0144200	Protein of unknown function DUF1677	1.09394	0.00853726	1.12183
Os07g0167300	Conserved hypothetical protein	1.9772	0.000185393	1.12005
Os05g0500200	Similar to UDP glucosyltransferase-1	0.447488	0.0469245	1.119
Os03g0273800	Haloacid dehalogenase-like hydrolase 3	5.3356	0.0125551	1.11885
Os07g0151700	Conserved hypothetical protein	3.60645	0.00617181	1.11882
Os01g0955700	CRT-like transporter 1	3.6416	7.07271e-05	1.11463
Os02g0613200	Hypothetical conserved gene	6.41748	1.10592e-15	1.10874
Os05g0518300	GDSL esterase/lipase protein 73	1.0486	0.0131112	1.10419
Os02g0633600	Non-protein coding transcript	2.70757	0.000201178	1.10294
Os04g0656100	Plasma membrane H+-ATPase 7	5.96458	6.00691e-08	1.10212
Os02g0763200	Similar to Galactoside 2-alpha-L-fucosyltransferase	2.56398	0.00196913	1.0996
Os02g0107300	Conserved hypothetical protein	2.24059	0.00330729	1.09711
Os01g0249800	Heavy metal-associated domain	1.41562	0.0177837	1.09575
Os11g0115400	Lipid transfer protein 5	2.72025	0.0469513	1.09403
Os09g0132900	GDSL esterase/lipase protein 98	0.928792	0.00972416	1.09292
Os09g0533400	Lon protease 1	5.43069	1.15257e-07	1.08636
Os12g0183100	Senescence-associated dehydrogenase	2.96589	0.0461093	1.08634
Os09g0246500	Conserved hypothetical protein	6.18153	0.000815625	1.08583
Os10g0103700	Homeodomain transcription factor HOX15	0.0212837	0.0499318	1.08557
Os07g0614100	20S proteasome alpha2 subunit	3.66895	9.0322e-06	1.08537
Os01g0190000	Similar to oxidoreductase	5.40641	3.74087e-13	1.08483
Os01g0223200	GDSL esterase/lipase protein 12	0.734416	0.0454069	1.08382
Os04g0443900	Similar to RuBisCO large subunit-binding protein	3.76366	5.54017e-08	1.08302
Os03g0226300	Receptor-like Cytoplasmic Kinase 104	0.849135	0.0352534	1.08135
Os06g0199100	Pentatricopeptide repeat protein 11	3.06105	4.89515e-05	1.07863
Os12g0106000	FERRITIN 2	5.53486	0.000229151	1.07808
Os06g0275000	Photoperiod sensitivity 1	1.27628	0.0122637	1.07708
Os04g0382300	CBS domain containing protein OsCBSCBS3	5.29534	0.0166575	1.07468
Os07g0231800	Conserved hypothetical protein	1.7347	0.00159034	1.07214
Os04g0604250	Conserved hypothetical protein	3.15075	6.16187e-05	1.07163
Os02g0600200	NA	4.41406	0.00086238	1.07116
Os03g0271400	Fes1-like protein B	4.63147	2.05256e-06	1.07038
Os01g0507700	Heavy metal-associated protein 3	1.02311	0.0486751	1.06877
Os03g0622500	Conserved hypothetical protein	1.64109	0.0014856	1.06873
Os08g0529100	Similar to Proteasome subunit beta type 1	0.38394	0.0490059	1.06792
Os08g0472800	Abscisic acid 8'-hydroxylase 2	4.204	4.98775e-10	1.06541
Os01g0259933	Non-protein coding transcript	1.0875	0.0458	1.06374
Os09g0549300	Flavin-containing monooxygenase FMO family protein	0.878337	0.00564137	1.06232
Os07g0481100	Guanine nucleotide exchange factor for Rop 11	1.96617	0.00790556	1.05601
Os05g0311500	Protein of unknown function DUF567	0.807987	0.0245173	1.04974
Os09g0380000	Similar to catalytic/ ligase	3.41717	3.09826e-06	1.04891
Os02g0223200	Conserved hypothetical protein	1.84693	0.00612846	1.04832
Os12g0508200	Conserved hypothetical protein	3.22501	1.73003e-07	1.04804
Os01g0905700	RING-type E3 ubiquitin ligase 204	4.64714	0.0210057	1.04702
Os08g0256000	Conserved hypothetical protein	0.448557	0.0378337	1.04627
Os07g0673200	RING finger protein OsRFPHC-13	2.37984	0.0021857	1.04379
Os06g0649600	Non-protein coding transcript	3.99547	0.000275625	1.04178
Os01g0142100	Peptidase M50 family protein	2.87942	0.00138282	1.04076
Os11g0157600	Pseudo-response regulator 5	4.99684	1.52837e-06	1.03676
Os02g0147300	Core splicing factor SF3B1	2.77791	0.00312013	1.03567
Os09g0499400	Domain of unknown function DUF2828	1.11535	0.00602287	1.03363
Os05g0126100	Tetraspanin 8	1.42079	0.00223509	1.03122
Os03g0150700	Hypothetical conserved gene	0.382593	0.0374802	1.03114
Os06g0490700	Conserved hypothetical protein	3.03221	1.08696e-05	1.03102
Os02g0713700	AT-hook motif DNA-binding protein 3	0.713471	0.0291463	1.02996
Os02g0790500	TREHALOSE-6-PHOSPHATE SYNTHASE 5	6.29909	0.00852364	1.02862
Os02g0712800	Conserved hypothetical protein	0.631975	0.0488611	1.02696
Os03g0244200	Similar to thaumatin-like protein 1	6.18791	2.40423e-06	1.02688
Os07g0468100	TAU GLUTATHIONE S-TRANSFERASE 46	2.63087	0.00114939	1.02655
Os05g0157300	4Fe-4S ferredoxin	3.6035	1.54528e-09	1.0263
Os11g0579400	NA	1.36804	0.0103959	1.02543
Os12g0102350	Similar to WRKY transcription factor 57	0.321539	0.0448633	1.02449
Os06g0347966	Conserved hypothetical protein	4.8181	8.37927e-07	1.02224
Os01g0134200	Similar to Universal stress protein family protein	2.25589	0.00409037	1.01808
Os05g0220900	Prefoldin domain containing protein	2.02052	0.00599341	1.01785
Os01g0643300	PIN PROTEIN 3A	3.86393	0.00296773	1.01554
Os01g0186200	Similar to Phototropin	4.17109	0.0291669	1.01494
Os07g0604000	Similar to 6-phosphogluconolactonase-like protein	5.09687	0.0141649	1.01272
Os06g0579600	Similar to F-box domain containing protein	2.43999	0.00416362	1.01074
Os04g0606200	Similar to OSIGBa0113I13.1 protein	3.22554	2.01539e-05	1.01058
Os07g0168300	Bronze-2 protein	2.77519	0.000601857	1.00989
Os02g0498100	Hypothetical protein	2.74172	0.006841	1.00984
Os06g0107600	Similar to nodulin protein	2.49118	0.00194834	1.00938
Os04g0269600	Diamine oxidase 2	3.32961	0.000593093	1.00894
Os03g0795200	PPR-protein OTP85	1.95642	0.00384479	1.00818
Os03g0428800	Tetratricopeptide-like helical domain containing protein	5.76212	9.78826e-18	1.00767
Os10g0462300	Hypothetical conserved gene	2.7058	9.40526e-05	1.00747
Os08g0480000	Multidrug and toxic compound extrusion 31	1.48588	0.00877056	1.00675
Os04g0598000	Similar to OSJNba0093F12.14 protein	5.9594	0.00065855	1.00599
Os04g0582600	DNA replication helicase 2_13	0.890209	0.0215991	1.00509
Os01g0226400	ATPase, AAA-type	3.96062	0.00183347	0.999938
Os09g0306500	Similar to DVL6/RTFL16	0.468996	0.0349845	0.99947
Os09g0555450	Conserved hypothetical protein	1.24737	0.00517787	0.995844
Os12g0503000	Ureide permease1	4.1093	0.00448119	0.995323
Os12g0408100	Hypothetical protein	2.15328	0.00205052	0.994537
Os02g0131100	Hypothetical conserved gene	2.16712	0.0282935	0.993963
Os01g0758500	Similar to predicted protein	2.51161	0.00632962	0.993303
Os07g0503300	UDP-dependent glycosyltransferase 707A5	1.23752	0.00751478	0.993086
Os01g0881800	Conserved hypothetical protein	2.97532	0.00330847	0.992323
Os03g0571900	Phenolics efflux zero 1	3.5453	1.81651e-07	0.992263
Os01g0889900	S-Domain receptor like kinase-18	1.50568	0.0336944	0.991051
Os10g0543800	PHI GLUTATHIONE S-TRANSFERASE 6	3.79391	0.00123199	0.987811
Os10g0479500	LOG LIKE phosphoribohydrolase 10	4.43498	7.56512e-09	0.986118
Os04g0652600	Similar to OSIGBa0113E10.15 protein	4.30821	1.21587e-08	0.985471
Os03g0703300	Calponin-like actin-binding domain containing protein	1.13888	0.0184853	0.983555
Os04g0105200	Similar to B0616E02-H0507E05.1 protein	2.875	0.00273427	0.983478
Os10g0190900	MatE family protein	2.55195	0.00880721	0.983323
Os03g0102600	Conserved hypothetical protein	2.5514	1.26223e-05	0.981935
Os06g0109600	Similar to Uridylate kinase	1.06179	0.0413508	0.977536
Os02g0532300	Hypothetical conserved gene	3.04731	0.014998	0.977416
Os03g0324300	ETHYLENE INSENSITIVE3-LIKE1	5.06794	0.0164849	0.976519
Os06g0601000	Homeodomain-like containing protein	4.25283	1.49894e-09	0.976436
Os01g0187900	DLN repressor 4	1.31891	0.00486248	0.970833
Os03g0634000	Similar to THA4	4.46509	1.65346e-05	0.97011
Os11g0227000	Conserved hypothetical protein	1.51812	0.0266165	0.96964
Os10g0516500	Conserved hypothetical protein	4.15527	0.0171068	0.968802
Os07g0694400	Glycosyltransferase family GT43 member C	2.59227	0.00429899	0.968134
Os12g0132900	Hypothetical gene	1.5681	0.013782	0.96555
Os10g0561300	Monosaccharide transporter STP27	3.52658	2.16184e-08	0.964358
Os01g0828100	Cinnamoyl-CoA reductase 6	0.517522	0.0457873	0.963939
Os01g0661500	Mov34/MPN/PAD-1 family protein	4.85042	0.00273427	0.96131
Os11g0533100	NA	4.70116	1.84593e-11	0.958024
Os11g0131900	Arabinofuranosidase 3	2.94685	0.00143749	0.957768
Os05g0390000	Phospholipase A1-Igamma1	1.80648	0.0209469	0.957598
Os01g0799500	NA	5.27364	0.000333672	0.953779
Os04g0577375	Hypothetical conserved gene	0.811775	0.0368875	0.950883
Os03g0366900	NA	1.834	0.00180664	0.948317
Os08g0465300	Similar to Sodium/hydrogen exchanger family protein	4.09489	1.59877e-07	0.946943
Os05g0401300	NA	2.66164	0.0015883	0.946344
Os06g0636600	Protein kinase, core domain containing protein	0.665421	0.0336944	0.945044
Os03g0429800	Xanthine dehydrogenase 1	4.7745	0.00416362	0.943269
Os01g0695100	Phosphoethanolamine N-Methyltransferase 1	6.32594	4.2412e-12	0.942291
Os03g0146100	Tonoplast intrinsic protein 1;1	8.72392	0.0115845	0.940817
Os01g0581300	E-ionone-forming lycopene cyclase	2.79751	9.93144e-05	0.939757
Os01g0129500	Protein of unknown function DUF1666	2.4209	5.82958e-05	0.938705
Os02g0541300	Hypothetical conserved gene	3.42533	0.00152719	0.937252
Os07g0486000	The rice homolog of MSH4	1.903	0.00122892	0.932886
Os10g0107866	Non-protein coding transcript	3.76019	0.00178606	0.931392
Os01g0965400	Yellow green leaf 8	4.88901	1.86312e-05	0.93132
Os08g0512500	Similar to Thylakoid lumen protein	2.55479	0.000142278	0.928174
Os09g0380050	Similar to catalytic/ ligase	3.50757	1.64071e-05	0.927435
Os03g0660050	Non-protein coding transcript	1.22578	0.0427036	0.926853
Os08g0203300	MALECTIN RECEPTOR-LIKE KINASE 45	1.67611	0.0343389	0.919887
Os05g0557900	Endosperm-specific gene 79	2.96949	2.76427e-05	0.919356
Os04g0460900	Non-protein coding transcript	4.71294	0.0104898	0.919156
Os02g0505500	Conserved hypothetical protein	1.8611	0.0112037	0.918415
Os07g0603500	Peptidase A1 domain containing protein	1.16386	0.0188376	0.916601
Os05g0121600	Ethylene-responsive element binding protein 90	3.16854	0.000151856	0.916052
Os07g0163900	Pentatricopeptide repeat domain containing protein	1.87177	0.00253664	0.91567
Os10g0502000	Similar to Thylakoid lumenal 17.4 kDa protein	3.78287	0.0228298	0.912251
Os08g0562600	C2 Domain-Containing Protein 72	2.55464	0.00135204	0.911476
Os08g0393900	Hypothetical gene	3.49491	0.00645832	0.910419
Os04g0492600	Anticodon-binding domain containing protein	4.62679	7.83875e-06	0.908496
Os06g0298200	Days to heading on chromosome 2	5.20821	1.71204e-10	0.907476
Os06g0179000	Glycoside hydrolase family 79, N-terminal protein	4.06086	0.00433276	0.907214
Os01g0197100	Dwarf-2	1.68621	0.00572553	0.906359
Os09g0515300	Conserved hypothetical protein	1.79295	0.0181326	0.905983
Os07g0554900	F-box protein 393	1.12922	0.0314944	0.904638
Os07g0242050	Non-protein coding transcript	3.55519	0.0364262	0.903195
Os08g0542300	Similar to 60S ribosomal protein L7	3.66905	3.58326e-06	0.901534
Os08g0520700	Hypothetical protein	4.91795	6.95521e-10	0.898982
Os05g0119300	Similar to ESTs AA754121	5.19303	1.60963e-05	0.898922
Os02g0822500	Similar to Junctophilin-2	5.0651	1.63111e-07	0.897292
Os02g0123200	Similar to SSE1	6.27845	1.56107e-10	0.896809
Os05g0425700	F-box protein 258, F-box-type E3 ubiquitin ligase L22	6.68357	0.0038058	0.896805
Os07g0242400	F-box protein 356	3.20806	3.50608e-05	0.896709
Os10g0463800	FLOURY ENDOSPERM 7	4.2652	0.0381839	0.895258
Os03g0106550	Conserved hypothetical protein	3.65335	0.00925862	0.894017
Os02g0177300	Squamosa promoter-binding-like protein 5	2.85714	0.0247505	0.88843
Os05g0163700	Acyl-CoA oxidase 4	3.48031	0.00995041	0.886134
Os04g0473900	Drought-Induced Wax Accumulation 1	2.99373	0.00615334	0.881134
Os08g0299600	MADS-box transcription factor 69	3.13897	1.13968e-05	0.881096
Os03g0241600	Universal stress protein 16	2.35936	0.0237969	0.880019
Os01g0630300	Basic helix-loop-helix protein 169	3.63901	0.000197398	0.878285
Os01g0668400	S-Domain receptor like kinase-1	1.61293	0.0361872	0.877527
Os05g0591900	Hypothetical gene	5.87745	3.514e-09	0.87591
Os04g0649100	SHATTERING ABORTION1	4.33449	0.000360054	0.874982
Os11g0172150	LRR-receptor-like kinase	2.33231	0.0178023	0.874602
Os01g0131600	Ethylene response factor 108	5.56966	8.24417e-05	0.872989
Os01g0327400	Class III peroxidase 16	3.38164	0.000650837	0.872546
Os01g0817700	2, 3-BPG-independent PGAM	5.91317	0.000781392	0.870416
Os05g0125500	Acyl-coenzyme A dehydrogenase	5.19453	0.0281116	0.869293
Os08g0516900	OXIDATIVE STRESS 3-like 9	5.02642	0.0260334	0.867812
Os03g0802600	ATPase	1.81916	0.028183	0.864872
Os01g0596100	F-box protein 25	2.77276	0.000459389	0.863707
Os11g0519500	Conserved hypothetical protein	3.33994	3.9495e-05	0.863176
Os05g0196200	Similar to Pollen-specific protein SF21	2.58792	0.0246535	0.862854
Os10g0159600	Heat shock protein Hsp20 domain containing protein	3.15655	0.0207787	0.861916
Os12g0586000	Activated disease resistance 1	3.50861	0.0105026	0.861117
Os05g0129000	Gamma-glutamylcysteine synthetase	5.44677	2.54613e-05	0.85817
Os05g0196400	Conserved hypothetical protein	4.96779	0.00443552	0.857853
Os08g0379300	Protein phosphatase 100	4.70688	3.9577e-09	0.857628
Os09g0509500	Phytol ester synthase 2	2.2999	0.00665497	0.854956
Os03g0122000	NA	3.49153	8.74001e-05	0.854797
Os12g0577700	Cyclin-dependent kinase-like 1	2.29149	0.00584823	0.853289
Os06g0614000	FT-INTERACTING PROTEIN1	2.33089	0.0243396	0.853086
Os06g0717600	RING-type E3 ubiquitin ligase 397	6.09351	4.38475e-12	0.852281
Os07g0195300	F-box protein 347	4.73339	0.00224232	0.851363
Os12g0611200	RNA helicase 9	7.3401	4.63492e-14	0.849445
Os06g0264500	NITRATE TRANSPORTER 1	4.15877	0.00226243	0.847988
Os08g0519700	Protein of unknown function DUF630	4.36783	0.0407718	0.847332
Os02g0278700	Ent-copalyl diphosphate synthase 1	1.87558	0.0062549	0.845968
Os04g0503500	Leucine-rich repeat containing protein	6.34793	0.012489	0.843199
Os06g0672400	OsG1-like 2	4.98655	9.64277e-09	0.842974
Os05g0195200	Zinc finger CCCH domain-containing protein 35	5.32499	0.00274068	0.840397
Os06g0109200	Protein of unknown function DUF6	1.42396	0.0323543	0.838568
Os02g0173100	Cytochrome P450 97B4	4.36969	0.00122547	0.83698
Os02g0255500	Pyrabactin resistance-like 3	3.57553	0.00686543	0.836237
Os04g0209200	ABC transporter C family ABCC member 9	2.36043	0.00665497	0.835892
Os05g0447200	Auxin transporter 2	2.67823	0.0144487	0.834058
Os02g0122800	RNA recognition motif domain protein 1-22	7.54344	1.74192e-11	0.833645
Os12g0159500	Conserved hypothetical protein	3.07242	0.00461004	0.829994
Os02g0269200	Dynein light chain, type 1 family protein	7.04028	0.0448122	0.827316
Os02g0215950	Hypothetical gene	1.77667	0.00910664	0.824683
Os09g0506000	Purple acid phosphatase 27a	2.3372	0.0396269	0.824523
Os06g0644200	Vacuolar H+-pyrophosphatase 1	6.5085	5.0155e-07	0.824308
Os12g0624800	SUN domain-binding and NE localization protein2	2.03118	0.01167	0.82252
Os03g0108600	RNA helicase 50	4.52301	0.000593093	0.820018
Os08g0400200	SUVH Histone Methyltransferase 10	3.92131	5.81152e-05	0.818511
Os04g0608100	NA	4.7445	0.0458	0.811367
Os11g0532200	Hypothetical protein	6.18328	7.65943e-06	0.810386
Os11g0157000	Putative 5-3 exonuclease domain containing protein	2.50037	0.00139315	0.809392
Os03g0116600	Conserved hypothetical protein	3.91598	0.00118806	0.808749
Os01g0552300	Protein phosphatase 2C05	4.20391	0.012879	0.806499
Os06g0221200	Annexin 5	5.68686	2.50393e-06	0.804266
Os01g0823100	Rice expansin-2	2.31653	0.0446485	0.801058
Os04g0596300	Protein of unknown function DUF760	3.25673	0.00058588	0.801037
Os08g0365500	Receptor-like Cytoplasmic Kinase 252	2.00751	0.0282586	0.800984
Os12g0255200	Staphylococcal nuclease	1.17507	0.0269151	0.800065
Os08g0538600	Stress up-regulated Nod 19 family protein	2.48026	0.00482733	0.800059
Os10g0506900	Hypothetical conserved gene	5.45233	9.95808e-05	0.795403
Os05g0307100	Similar to tetracycline transporter protein	1.90483	0.0381264	0.795023
Os02g0711400	Conserved hypothetical protein	4.04655	0.000909911	0.793166
Os07g0688700	Hypothetical protein	3.50563	0.00311314	0.792602
Os10g0377300	Homeodomain transcription factor HOX8	2.54644	0.0375216	0.792035
Os05g0552100	Conserved hypothetical protein	2.36264	0.0208492	0.791789
Os09g0434500	Ethylene response factor 72	7.89605	1.9585e-05	0.790089
Os01g0789000	F-box-type E3 ubiquitin ligase L3	3.10328	0.0087636	0.789247
Os02g0735800	Pentatricopeptide repeat domain containing protein	2.33451	0.0201765	0.788916
Os07g0492000	Nucleoside diphosphate kinase 1	5.71291	1.09982e-06	0.787289
Os08g0191900	Chlorophyll deficient 4	4.27018	0.000188797	0.786212
Os01g0902700	Peptide transporter	3.13588	0.00975362	0.786148
Os10g0130500	Hypothetical protein	3.8204	0.0177559	0.784272
Os01g0762000	Patatin-related phospholipase A IV alpha	4.18204	0.00158857	0.784097
Os05g0145700	Peptidase	1.88385	0.0122637	0.783268
Os08g0463900	Heat shock protein DnaJ	2.3705	0.00756867	0.781907
Os02g0670900	Aromatic and neutral amino acid transporter 3	4.95209	0.000296958	0.781859
Os10g0340800	Conserved hypothetical protein	4.31714	0.0188802	0.781349
Os02g0817700	3-ketoacyl-CoA thiolase	4.6159	0.00400175	0.780067
Os06g0226700	Proliferating cell factor (TCP)-domain protein 19	2.95026	0.00150684	0.778114
Os04g0692200	Young Seedling Stripe 1	5.13013	0.00077996	0.777334
Os05g0441500	Conserved hypothetical protein	2.85885	0.0222918	0.777101
Os05g0195101	Non-protein coding transcript	5.96912	0.0425346	0.774824
Os01g0110700	Phosphoenolpyruvate carboxylase b	2.7948	0.000677954	0.774546
Os04g0460300	Amino acid transporter-like 13	3.69537	0.0173568	0.771943
Os02g0610700	NA	3.32578	0.029866	0.771396
Os01g0349600	Hypothetical protein	4.63724	0.0209012	0.768988
Os03g0304800	Lg106-like family protein	3.52541	0.0244493	0.764914
Os06g0246500	Pyruvate dehydrogenase E1 component subunit alpha-2	4.62025	2.63074e-05	0.764378
Os08g0109400	Aux/IAA protein 25	2.63137	0.016412	0.764198
Os10g0554200	Nitrate transporter 1.1B	4.22362	0.0491006	0.764016
Os10g0140200	Glycoside hydrolase, family 38 domain containing protein	4.66282	0.0416572	0.762579
Os12g0495525	Conserved hypothetical protein	5.5155	0.000780678	0.762525
Os08g0414700	TREHALOSE-6-PHOSPHATE SYNTHASE 7	4.61712	0.000171967	0.762021
Os11g0155600	ABC transporter C family member 16	3.89879	0.000235007	0.760094
Os05g0202500	Conserved hypothetical protein	3.79879	0.0361045	0.758722
Os01g0130000	Metal tolerance protein 9	2.42144	0.0133489	0.757614
Os02g0173700	Similar to RNA binding	3.27885	0.000173959	0.756905
Os06g0728000	High mobility group protein B1	11.3932	1.28821e-07	0.756185
Os04g0668700	Phosphatidylinositol 3- and 4-kinase	6.35156	0.000163968	0.755406
Os01g0682500	Similar to Protein Kinase C630.09c	2.65489	0.0149312	0.752929
Os01g0939000	Conserved hypothetical protein	1.72395	0.0354495	0.752881
Os01g0853600	Hypothetical conserved gene	3.41931	0.00152131	0.751793
Os04g0409900	Neutral/alkaline invertase 4	2.76562	0.000823097	0.751338
Os08g0564300	ABC transporter B family member 22	4.79052	0.00121489	0.751323
Os09g0520700	RNA helicase 7	7.47813	1.45239e-09	0.744086
Os06g0295900	Hypothetical conserved gene	4.2352	0.0321273	0.743252
Os08g0447000	3-phosphoglycerate dehydrogenase 2	6.74772	6.5178e-11	0.7429
Os08g0526350	Hypothetical conserved gene	1.93467	0.0272497	0.741569
Os03g0268400	Mannose-1-phosphate guanyl transferase 3	4.99436	0.00378989	0.740846
Os02g0506500	Similar to ubiquitin-activating enzyme E1	2.83025	0.0380369	0.738236
Os07g0110000	Conserved hypothetical protein	3.99976	0.00022351	0.737935
Os10g0180000	Glucuronyltransferase 1	2.30209	0.0085107	0.736219
Os06g0606800	Targeting for Xklp2 family protein	5.56661	0.0264212	0.733941
Os06g0304700	Nucleotide-binding LRR receptor	2.66978	0.00257942	0.732618
Os05g0363500	Hypothetical conserved gene	4.46814	0.016219	0.731186
Os09g0545100	Hypothetical conserved gene	2.67056	0.0197025	0.730797
Os01g0658900	BZIP transcription factor 05	4.63617	0.00604611	0.72952
Os06g0154200	Dwarf-3	4.21656	0.0139075	0.728718
Os02g0179600	Von Willebrand factor A4	3.06335	0.0322747	0.727451
Os12g0507000	Similar to Molybdopterin biosynthesis CNX2 protein	1.98378	0.033634	0.725778
Os09g0481700	Rice WRKY gene90	3.48151	0.016917	0.722699
Os10g0364700	Similar to protein translocase/ protein transporter	3.92618	0.00193064	0.722405
Os07g0143600	Cd-induced protein AS8	3.41601	0.000121485	0.722374
Os08g0416400	RNA recognition motif domain protein 1-159	4.33716	0.000722683	0.719855
Os01g0783900	S-Domain receptor-like protein-11	2.5485	0.00692791	0.719823
Os07g0229800	Similar to glycerol-3-phosphate dehydrogenase	2.34016	0.0131336	0.71891
Os03g0708100	Oryza miR164-targeted gene 7	4.77195	3.20738e-05	0.717994
Os02g0724000	CONSTANS-like gene N	3.73606	0.00369164	0.715598
Os09g0392000	Similar to mRNA, clone: RTFL01-05-M08	4.29959	0.000742098	0.714701
Os02g0610800	Protein of unknown function DUF1092	2.7753	0.0279458	0.712717
Os02g0168400	Hypothetical conserved gene	3.91682	0.0106877	0.711977
Os07g0659700	F-box-type E3 ubiquitin ligase X477	4.36411	0.000720412	0.711851
Os05g0151400	Translocon on the outer chloroplast membrane 159	6.15854	5.18854e-07	0.709945
Os03g0265400	Similar to 50S ribosomal protein L4	2.97146	0.0204766	0.708265
Os04g0652400	Sulphate transporter 3;3	3.79932	0.00731275	0.707394
Os07g0568700	Floral organ regulator 1	7.53096	0.0285526	0.706499
Os01g0159400	Similar to Acyl-coenzyme A oxidase 4	5.5623	0.0237626	0.705633
Os10g0360600	Non-protein coding transcript	3.61816	0.00383628	0.705174
Os06g0470350	Hypothetical gene	4.57787	0.0299749	0.70375
Os02g0628800	Ubiquitin-Like protein 5.1	5.54676	1.21075e-05	0.70304
Os01g0775400	Putative cytokinin oxidase 5	1.67029	0.0452814	0.702856
Os11g0147800	Similar to Wali7 protein	7.32374	2.27426e-07	0.701366
Os05g0456100	Similar to Aldose reductase ALDRXV4	2.81646	0.00682419	0.698713
Os02g0183900	Similar to Isoleucine-tRNA ligase-like protein	2.16629	0.0304514	0.698441
Os03g0807000	Conserved hypothetical protein	2.98017	0.00265402	0.697967
Os12g0585300	F-box protein 670	4.61568	0.0130374	0.697358
Os08g0280600	Reticulon domain containing protein	3.59949	0.0141466	0.69734
Os06g0625900	High-affinity Potassium(K+) Transporter 10	2.75464	0.0188814	0.696482
Os06g0683200	Similar to 50S ribosomal protein L24	3.99967	0.00692791	0.696035
Os04g0636300	Similar to H0410G08.15 protein	2.4642	0.00983658	0.692715
Os07g0236200	Hypothetical conserved gene	5.82317	0.0011468	0.692448
Os09g0471100	Class III peroxidase 122	3.65331	0.0430301	0.692368
Os03g0169700	Antisense OsDof12 transcripts	2.28806	0.0169987	0.690474
Os03g0162500	Domain of unknown function 560 protein 4	6.8977	0.0378337	0.686013
Os01g0872400	Peptide transporter	4.37154	1.90278e-05	0.685095
Os06g0698300	Protein phosphatase 2C59	2.48568	0.0387826	0.683634
Os06g0136900	DEPRESSED PALEA 1	3.15007	0.017942	0.683336
Os09g0449600	F-box protein 490	4.13264	0.00148409	0.68265
Os07g0185700	Conserved hypothetical protein	2.99279	0.0100945	0.680384
Os01g0916400	Selenium-binding protein	7.49617	0.0111753	0.680295
Os01g0617900	Similar to oxygen-evolving complex-related	4.35666	0.0209803	0.680033
Os12g0507500	Similar to SWIB/MDM2 domain containing protein	2.40832	0.0108961	0.679034
Os03g0841100	WALL-ASSOCIATED KINASE GENE 28	3.88769	0.00118098	0.679022
Os12g0549700	Hypothetical conserved gene	3.90145	0.0295831	0.678983
Os12g0583900	Similar to PDE135	3.60693	0.0421369	0.678796
Os06g0626200	Similar to cDNA, clone: J065099M17	3.53642	0.025095	0.677863
Os02g0208100	PLASTIDIC NUCLEOTIDE TRANSPORT PROTEIN 2	7.33272	0.00140012	0.676533
Os11g0611600	Hypothetical protein	2.45121	0.0298407	0.67631
Os12g0541500	Similar to Elongation factor Ts	2.13331	0.0217406	0.674423
Os06g0326000	AT-hook motif DNA-binding protein 12	3.88304	0.000720412	0.673777
Os03g0758100	Starch phosphorylase 1	7.11589	3.00254e-08	0.67375
Os03g0818800	INDETERMINATE SPIKELET 1	3.35824	0.00580755	0.67284
Os11g0252400	Ankyrin repeat containing protein	3.24061	0.00716227	0.672739
Os06g0303800	Conserved hypothetical protein	2.84452	0.0286247	0.67126
Os02g0465900	Antiporter regulating protein	8.8922	0.00291351	0.669267
Os02g0177900	Carbohydrate kinase, FGGY domain containing protein	4.5871	0.00367495	0.669213
Os03g0843400	Similar to 30S ribosomal protein S6	3.11081	0.0323734	0.66774
Os07g0570500	Similar to predicted protein.	3.85058	0.000222151	0.666431
Os04g0438600	Glycolipid transfer protein	2.66451	0.0455654	0.666164
Os12g0285100	Pi-ta resistance	2.95065	0.0388712	0.664585
Os01g0221500	Protein of unknown function DUF2358	3.47538	0.0169218	0.664459
Os06g0498400	Water-Dikinase 1	6.08041	7.79665e-07	0.662662
Os04g0618600	Basic helix-loop-helix protein 101	3.50887	0.0185705	0.660991
Os07g0631500	Similar to Mov34/MPN/PAD-1 family protein	3.6693	0.0197603	0.660044
Os06g0326400	PFP-alpha subunit 2, catalytic a-subunit 2 of PFP1	2.30661	0.0210532	0.659862
Os05g0453700	Universal stress protein 25	5.01378	0.0147117	0.658374
Os10g0479900	Auxin response factor 22	5.4564	1.7996e-05	0.657405
Os05g0557200	Armadillo-type fold domain containing protein	6.08823	3.74571e-05	0.655554
Os10g0482000	Conserved hypothetical protein	2.964	0.00616637	0.655438
Os12g0114400	Pentatricopeptide repeat domain containing protein	2.05297	0.0362188	0.654172
Os03g0646200	NA	3.8369	0.000989793	0.654128
Os02g0591000	Conserved hypothetical protein	5.05621	0.00961198	0.653769
Os10g0421800	Thermo-sensitive chlorophyll-deficient 10	3.06198	0.0396542	0.653071
Os09g0440700	Copper transporter 7	4.18412	0.0228045	0.651311
Os01g0208700	Phosphoenolpyruvate carboxylase 2	3.55264	0.00665579	0.650545
Os05g0417200	Thioredoxin-like fold domain containing protein	4.4127	0.00632962	0.650372
Os01g0885500	Hypothetical conserved gene	3.04947	0.00251203	0.648494
Os03g0650900	RING finger protein OsRFPHC-1	2.83655	0.0369246	0.64735
Os11g0114900	Non-specific lipid transfer protein 1.8	5.03601	0.00982139	0.646798
Os03g0164300	Conserved hypothetical protein	5.32426	0.0295703	0.646375
Os12g0607000	Homocysteine methyltransferase 4	5.83865	9.76756e-05	0.646353
Os10g0484700	Pyridoxal phosphate-dependent transferase	4.76065	0.00237323	0.646197
Os11g0602400	TRNA intron endonuclease	2.50535	0.0161106	0.645627
Os11g0620100	RNA recognition motif domain protein 1-200	9.08069	1.84026e-09	0.645504
Os05g0494000	Cytochrome P450 71P5	4.05645	0.0323543	0.643352
Os10g0568000	Conserved hypothetical protein	2.72846	0.02001	0.643133
Os02g0768400	Hypothetical gene	4.32957	0.0002257	0.642561
Os08g0139100	Multiple organellar RNA editing factor 9	4.5676	3.14334e-05	0.642369
Os07g0258400	Natural resistance-associated macrophage protein 1	2.79418	0.0130975	0.642141
Os12g0128700	Alpha-L-arabinofuranosidase C-terminus family protein	2.63351	0.0265888	0.641802
Os11g0251400	Hypothetical conserved gene	8.09821	0.00659132	0.641603
Os02g0787600	Glutamate receptor homolog 1.2	2.20739	0.0484715	0.641157
Os07g0563800	Similar to ARF GAP-like zinc finger-containing protein	5.16787	0.0303826	0.641138
Os06g0134500	Protein of unknown function DUF3615	2.72959	0.00824214	0.639132
Os01g0738600	Hypothetical conserved gene	4.45838	0.000483614	0.637913
Os03g0107800	Protein phosphatase 42	5.53952	2.77564e-07	0.637429
Os03g0427100	NA	3.80233	0.0325952	0.637292
Os03g0676300	Similar to cold shock protein-1	4.33445	0.0252026	0.636463
Os01g0152600	Receptor-like Cytoplasmic Kinase 24	2.675	0.0231345	0.635398
Os05g0548600	Grain size and grain number 5	2.39605	0.0220237	0.635374
Os08g0557800	Fatty acyl-CoA reductase 4	7.27617	0.00349367	0.634896
Os01g0178000	DULL NITROGEN RESPONSE1	4.14778	0.000482661	0.634834
Os01g0105900	Dwarf and narrow leaf 4	6.88832	0.00782074	0.634773
Os06g0111300	Pentatricopeptide repeat	3.18225	0.0135633	0.633528
Os03g0759000	Similar to F16A14.19	3.59796	0.00358658	0.632786
Os03g0336700	Nucleotidyl transferase protein 6	4.29534	0.00744824	0.631362
Os03g0389700	3-deoxy-D-arabino-heptulosonate 7-phosphate synthase 1	3.26761	0.00806552	0.629104
Os10g0509000	MutS homologue	2.87643	0.0314596	0.628067
Os02g0766600	Protein of unknown function DUF1685	3.83252	0.0153754	0.627646
Os07g0185200	StAR-related lipid transfer domain protein	5.32855	0.0131399	0.626626
Os06g0115400	Fe-dependent superoxide dismutase 1.1	4.56115	0.000264065	0.618954
Os10g0493800	Small nuclear RNA activating complex	3.3925	0.00227144	0.616483
Os03g0167200	IQ motif containing protein 2	3.28725	0.00639772	0.61616
Os03g0701800	Rice phosphatidylinositol monophosphate kinase1	5.32141	5.6964e-05	0.615284
Os01g0647100	PLASTIDIC NUCLEOTIDE TRANSPORT PROTEIN 1	5.17971	0.00136035	0.614616
Os03g0824100	Plastid transcriptionally active chromosome protein 2	5.41026	5.94106e-05	0.613812
Os11g0292050	DLN repressor 248	5.33401	0.000458408	0.613767
Os10g0500300	RING-type E3 ubiquitin ligase 207	4.67704	0.033845	0.613358
Os01g0904700	B-TYPE response regulator 6	2.4121	0.0419756	0.611056
Os03g0429000	Proteinase inhibitor	3.61079	0.0444903	0.608737
Os03g0219900	Similar to 50S ribosomal protein L15	2.98871	0.0380115	0.607915
Os02g0729700	Homeobox-leucine zipper protein HOX16	5.88244	6.53235e-06	0.607835
Os09g0428500	Conserved hypothetical protein	3.72135	0.0400188	0.607361
Os11g0525600	Glycosyl hydrolases family 38 protein	6.10679	0.00432545	0.606706
Os01g0347100	Protein of unknown function DUF1399	3.72758	0.00354611	0.606471
Os12g0170300	Similar to Sodium Bile acid symporter family protein	3.66233	0.0189474	0.605895
Os08g0515800	NA	3.14885	0.00961198	0.605635
Os08g0155400	Nitrate transporter 1.1A	4.76373	0.0452663	0.603545
Os08g0416100	RNA helicase 29	5.00661	0.000808076	0.600513
Os01g0872700	5'-3' exoribonuclease 3	6.59266	2.46413e-06	0.599182
Os12g0539700	Conserved hypothetical protein	4.18949	0.0100054	0.598246
Os01g0158900	RING-type E3 ubiquitin ligase 425	5.18951	8.79841e-06	0.596875
Os02g0553200	Ascorbate peroxidase 8	2.72533	0.0396004	0.596839
Os01g0122000	Pathogenesis-related gene 5	3.8977	0.00983495	0.595349
Os01g0723400	Cytosolic NADP malic enzyme 1	6.42708	0.000588799	0.595013
Os07g0122900	F-box protein 336	2.83724	0.0447992	0.594568
Os04g0615700	Sativa Argonaute 2	5.12494	0.0272618	0.593157
Os07g0151800	Conserved hypothetical protein	7.82741	2.76365e-05	0.592599
Os01g0618100	Similar to IN2-2 protein	5.77763	1.65219e-05	0.592143
Os01g0227200	Proline-rich extensin-like receptor kinase 1	4.63511	0.00921176	0.592007
Os11g0526200	Similar to predicted protein	4.28789	0.00752583	0.591074
Os12g0639100	Major facilitator superfamily 8	3.21818	0.0157981	0.588855
Os02g0577100	RING-type E3 ubiquitin ligase 314	5.99312	2.42386e-05	0.587916
Os02g0705600	U-box-type E3 ubiquitin ligase 29	3.49035	0.0272618	0.587598
Os03g0788800	RING finger protein OsRFPH2-19	3.07665	0.0178724	0.587414
Os09g0321900	Ubiquitin-conjugating enzyme 6	4.72404	0.000288154	0.587274
Os05g0346200	Dehydration-responsive element-binding protein 2B	5.54542	4.25768e-05	0.587241
Os08g0337300	EDM2-like protein, EDM2 family protein	5.84354	0.00014974	0.58714
Os10g0136150	Similar to F-box domain containing protein	4.76191	0.000210697	0.585747
Os09g0327300	Amino acid dehydrogenase	5.14414	0.000362986	0.58572
Os10g0188250	Hypothetical protein	3.21652	0.0208337	0.585302
Os01g0218500	FT-like gene 1	5.56511	0.00306286	0.585151
Os01g0810700	Hypothetical gene	3.09402	0.00677044	0.582568
Os05g0580500	RECombination 8	2.68073	0.0328746	0.581372
Os04g0373000	Magnesium transporter	3.27149	0.0493771	0.578223
Os04g0476700	Intracellular Ras-group-related LRR protein 3	4.73057	0.0136345	0.577665
Os09g0397300	TREHALOSE-6-PHOSPHATE SYNTHASE 10	6.5603	0.00196913	0.576898
Os02g0653300	Conserved hypothetical protein	4.8124	0.00253664	0.576887
Os10g0142100	RING-type E3 ubiquitin ligase 28	4.96711	0.00443019	0.576655
Os11g0307950	Conserved hypothetical protein	3.18201	0.0391773	0.573515
Os08g0498100	O-Methyltransferase 26	4.8189	0.0206596	0.573048
Os02g0513800	NA	3.99307	0.0041233	0.572994
Os12g0507200	Eukaryotic initiation factor 4D	8.37061	1.02039e-05	0.572806
Os02g0614100	Nucleotide Sugar Transporter1	4.77765	0.000191861	0.572118
Os04g0542900	Similar to endonuclease, polyU-specific	3.77095	0.0451545	0.57137
Os04g0440300	F-box-type E3 ubiquitin ligase X135	3.52629	0.0094964	0.570658
Os02g0498300	Magnesium transporter	4.15298	0.00118098	0.570392
Os01g0284500	Germin-like protein 4	4.94626	0.0443229	0.569654
Os04g0619200	Similar to H0114G12.3 protein	3.70147	0.0116989	0.569063
Os03g0279600	Conserved hypothetical protein	5.27296	0.000815625	0.568393
Os03g0232000	F-box protein 136	4.07836	0.00987202	0.568273
Os03g0389900	Jumonji 711	4.58542	0.0337987	0.568149
Os06g0190500	Glutamate receptor 6.8	3.09767	0.0480376	0.56599
Os04g0380500	Similar to OSIGBa0075F02.5 protein	3.6438	0.00993332	0.56478
Os09g0553600	Similar to NADC homolog	3.53122	0.0393172	0.564518
Os06g0194000	Ethylene response factor 71	7.39457	5.14186e-06	0.564241
Os03g0183100	Binding protein-73	5.74919	0.00114939	0.562026
Os03g0845700	Similar to RPB17	3.02115	0.0152781	0.561735
Os07g0529800	Translation initiation factor Eif1	7.53939	0.0350932	0.561383
Os05g0137400	Aspartic acid protease 1	5.84152	0.0112225	0.559638
Os05g0361200	Ferrochelatase 2	5.92233	1.25164e-05	0.559123
Os02g0665400	U-box-type E3 ubiquitin ligase 60	2.2812	0.0496812	0.558501
Os12g0106700	Conserved hypothetical protein	4.31349	0.0312708	0.556942
Os11g0474566	Hypothetical conserved gene	5.48406	0.0123189	0.556242
Os06g0650600	Nonaspanin	4.48859	0.0138843	0.556234
Os01g0681900	NADH-glutamate synthase 1	5.60717	0.000727522	0.555107
Os07g0108000	Hypothetical conserved gene	5.27507	0.000459389	0.553401
Os02g0505400	Exocyst subunit EXO70 family protein F2	3.2659	0.0485474	0.552536
Os08g0225100	Similar to predicted protein	3.99061	0.0485186	0.551169
Os03g0836200	RNA recognition motif domain protein 1-76	7.33866	0.00143841	0.549382
Os02g0818800	Pentatricopeptide repeat domain containing protein	2.86614	0.0382572	0.548301
Os12g0230100	Similar to ATP-binding subunit clpA homolog	4.27876	0.0124066	0.547446
Os01g0239200	Triose phosphate/phosphate translocator 1	5.85196	6.4098e-05	0.547176
Os03g0186950	Similar to CUTA	3.68335	0.00414616	0.546652
Os07g0164700	Similar to Helicase-like protein [Oryza sativa	4.40432	0.0201893	0.545956
Os02g0232500	MALECTIN RECEPTOR-LIKE PROTEIN 2	4.87014	0.0134953	0.545628
Os05g0112750	Phosphatidylinositol transfer protein-like	3.89527	0.00586559	0.545567
Os03g0423850	NA	5.8528	0.000359243	0.545514
Os02g0556700	T-complex 11 family protein	5.7293	0.00283718	0.54526
Os05g0515900	Similar to heat- and acid-stable phosphoprotein	3.63096	0.0358438	0.544957
Os01g0231500	Chilling tolerance kinase 1	2.66334	0.0472634	0.544266
Os03g0716200	Plant homeo-domain finger protein 12	4.26758	0.0285944	0.544186
Os08g0179900	Uncharacterised conserved protein UCP012943	5.34119	0.00175148	0.543543
Os10g0562100	Transcription factor MYBS2	5.23375	0.00879676	0.543466
Os01g0393000	Conserved hypothetical protein	5.00156	0.000141643	0.542889
Os02g0138200	RNA recognition motif	4.06587	0.00577548	0.542109
Os07g0572800	With No Lysine kinase 1	6.37833	0.021436	0.541268
Os01g0835600	NA	6.89455	0.00224727	0.540405
Os03g0239300	Zinc-finger protein TFIIIA class of Oryza sativa 3-07	3.90367	0.0291669	0.540269
Os03g0116800	SHORT PRIMARY ROOT	5.24428	0.0146495	0.539538
Os09g0279500	RNA recognition motif domain protein 1-173	4.08264	0.0364532	0.53925
Os11g0181400	Powdery-MiLdew-resistance gene O11	4.8619	0.00997888	0.537273
Os02g0192500	Cellulose synthase like A1	5.75775	0.00685864	0.536178
Os08g0432000	Conserved hypothetical protein	3.38115	0.00708317	0.533773
Os05g0137300	Thioredoxin fold domain containing protein	5.37921	0.0105668	0.532565
Os01g0527600	SHOOTLESS 2	4.73388	0.000592827	0.532035
Os01g0173900	ABC transporter C family member 3	3.92584	0.0389163	0.530902
Os12g0605800	3-METHYLCROTONYL-COA CARBOXYLASE A	5.03189	0.0156783	0.529652
Os05g0567400	NA	6.10852	0.000124472	0.527331
Os12g0586400	Tubulin/FtsZ	3.6755	0.013165	0.527122
Os09g0487700	Ovarian tumour, otubain domain containing protein	4.05107	0.00489337	0.52687
Os01g0226500	Conserved hypothetical protein	4.81281	0.00134896	0.524844
Os03g0405900	Rice Ratooning Ability 3	3.74066	0.0418879	0.524288
Os05g0490300	F-box protein 265, F-box-type E3 ubiquitin ligase X168	4.15978	0.00804749	0.523822
Os03g0670700	Glycine-rich RNA-binding protein 3	11.4503	0.00152719	0.522869
Os01g0931300	Tafazzin family protein	4.67268	0.00194097	0.52258
Os02g0813350	F-box-type E3 ubiquitin ligase X70	5.61275	0.00177735	0.521574
Os07g0479300	Erine carboxypeptidase 39	6.42409	0.00226901	0.519948
Os12g0574400	Similar to BPM	4.21362	0.0209469	0.517299
Os05g0414600	Conserved hypothetical protein	5.77563	0.0170157	0.516325
Os08g0246400	NA	5.72613	0.00822772	0.51511
Os04g0620000	ABC transporter C family member 1	6.56872	0.000381653	0.51443
Os01g0815700	Zinc finger, RanBP2-type domain containing protein	4.18807	0.0225406	0.512954
Os06g0137600	NA	3.58709	0.0238817	0.511683
Os01g0227100	Chlorophyl b degrading enzyme, Chlase	4.38838	0.0191043	0.511414
Os04g0470100	Small GTP-binding protein OsRab2A1	4.0153	0.033273	0.511171
Os06g0134300	Protein of unknown function DUF3615	4.16761	0.0116297	0.510661
Os07g0522500	ABC transporter G family member 43	4.56878	0.013292	0.510232
Os07g0190900	DLN repressor 178	4.15849	0.019178	0.508954
Os03g0726200	Inositol polyphosphate kinase 1	3.6916	0.0454069	0.508392
Os06g0318200	BTB-type E3 ubiquitin ligase ABB1	4.13356	0.0102763	0.507839
Os03g0758900	Rice WRKY gene4	3.08241	0.0486551	0.506524
Os08g0492000	Oligopeptide transporter 9	5.22336	0.00484399	0.506401
Os11g0246100	NA	4.44739	0.00484077	0.506285
Os12g0477700	Stvbi paralog	3.74476	0.0419835	0.505918
Os11g0573200	Similar to Zinc knuckle family protein	5.2782	0.00677044	0.505323
Os04g0592500	Phosphoenolpyruvate carboxykinase	3.8956	0.0234904	0.505204
Os12g0165700	Transcription Elongation Factor II-S-like gene	5.62445	0.0050107	0.504622
Os01g0143800	Mitochondrial glycoprotein family protein	4.10125	0.00975362	0.504397
Os04g0535200	Peptidase A1 domain containing protein	6.31991	0.0473817	0.504387
Os05g0392700	Mitochondrial substrate carrier family protein	4.41323	0.0499863	0.50283
Os01g0973400	Similar to radical SAM domain-containing protein	4.06059	0.00491538	0.501993
Os07g0581366	Indeterminate domain 5	6.62251	0.0286364	0.500977
Os05g0213500	Pyrabactin resistance-like 5	6.10894	0.00929424	0.500511
Os02g0704966	Hypothetical conserved gene	4.90618	0.0164597	0.50048
Os01g0110800	Leucine-rich repeat, plant specific containing protein	6.63676	0.00131541	0.500295
Os03g0700400	Lipoxygenase3	3.64179	0.04139	0.499482
Os12g0124100	Nucleotide-binding LRR receptor	5.41603	0.0188802	0.498578
Os01g0689900	Wall-associated kinase 10	3.58579	0.0400982	0.497955
Os01g0872500	Nitrate or peptide transporter family 5.16	4.58571	0.00335615	0.497646
Os06g0661700	Hypothetical conserved gene	5.1937	0.00287301	0.496851
Os08g0483200	RNA recognition motif domain protein 1-162	3.80654	0.0348909	0.496511
Os11g0607000	Hypothetical protein	3.26559	0.0464612	0.495407
Os01g0851700	Starch phosphorylase 2	5.1734	0.0103959	0.494354
Os02g0782700	Ethylene-responsive element-binding protein 1	8.72384	4.53638e-05	0.494054
Os09g0101100	HhH-GPD domain domain containing protein	3.39311	0.0318279	0.493842
Os10g0518100	RabGAP/TBC domain containing protein	4.85763	0.00425346	0.493318
Os11g0199200	PROTEIN DISULFIDE ISOMERASE-LIKE 1;1	8.07666	6.29176e-05	0.492832
Os01g0501700	Homologue of E. coli TATC	4.15145	0.0327701	0.491455
Os04g0415401	Conserved hypothetical protein	4.16736	0.0128186	0.49068
Os01g0589300	Sativa telomere repeat-binding factor 1	4.50512	0.00537455	0.48971
Os03g0855500	F-box-type E3 ubiquitin ligase FBDUF19	4.5527	0.0181225	0.488888
Os01g0168400	RING-type E3 ubiquitin ligase 25	4.41368	0.0173297	0.488792
Os12g0632700	Lactate Dehydrogenase 12	4.6977	0.00384479	0.488267
Os06g0509100	NA	5.49523	0.00122603	0.487486
Os01g0778800	Peptidase M16, core domain containing protein	4.36303	0.00841494	0.485939
Os01g0715400	Alpha-amylase4A	5.03882	0.00193276	0.484866
Os11g0248200	NA	5.61684	0.0466843	0.484013
Os02g0189900	NA	3.70815	0.0135633	0.483748
Os05g0575300	Similar to Translation initiation factor IF-2	5.14992	0.000580837	0.483668
Os03g0800200	MEIOSIS ARRESTED AT LEPTOTENE 1	6.84193	0.00856145	0.48257
Os01g0629900	MAP kinase 20-1	5.76698	0.00211319	0.481222
Os01g0188100	Isopenicillin N synthase family protein	3.94085	0.038488	0.481152
Os05g0518200	Conserved hypothetical protein	5.75453	0.000657958	0.480341
Os01g0881900	F-box-type E3 ubiquitin ligase L65	6.44005	0.0113039	0.47965
Os03g0736300	Glycoside hydrolase 9A3	5.84343	0.000807901	0.479124
Os05g0395300	CBS domain containing protein OsCBSDUF1	5.22737	0.0162864	0.478975
Os01g0121100	Similar to SLL2	5.75852	0.0130381	0.478821
Os07g0252800	Conserved hypothetical protein	3.59451	0.0476247	0.477783
Os11g0706100	Protein of unknown function DUF37	4.73562	0.0272497	0.477351
Os11g0245800	Similar to Rp1-like protein	3.54658	0.0162913	0.475528
Os07g0603800	PEPTIDE TRANSPORTER 7.1	4.59329	0.00571157	0.47532
Os05g0533600	SOLUBLE STARCH SYNTHASE IV-2	4.00243	0.015335	0.473361
Os03g0353900	Argonaute and Dicer protein,	3.43309	0.0330202	0.472852
Os09g0517700	Thioesterase superfamily domain containing protein	3.51971	0.0396506	0.472505
Os07g0189700	Similar to JHL07K02.7 protein	3.87949	0.0344417	0.471649
Os01g0357100	Promotor of shoot regeneration-1	5.16505	0.0197603	0.47152
Os03g0377700	Cellulose synthase like A5	3.48635	0.0288505	0.47075
Os10g0578900	Similar to CTP:phosphorylcholine cytidylyltransferase	5.17263	0.000933199	0.469761
Os07g0191200	Plasma membrane H+-ATPase 2	6.69549	0.0171039	0.469163
Os03g0130700	Conserved hypothetical protein	3.23466	0.0452571	0.468769
Os09g0551600	HMG protein, high-mobility group protein	9.71929	0.00226924	0.468379
Os12g0193200	Protein phosphatase 128	5.13269	0.00651346	0.467963
Os03g0624800	Tetratricopeptide repeat domain containing protein 92	4.49181	0.0204234	0.466927
Os10g0510300	Peptidase C12	3.24392	0.0349845	0.465233
Os12g0581700	Conserved hypothetical protein	6.04476	0.0106058	0.465053
Os12g0166700	Conserved hypothetical protein	4.62846	0.0170413	0.46243
Os01g0852200	Phosphate transporter 22	4.64811	0.012814	0.460297
Os09g0542200	Thioredoxin-like fold domain containing protein	4.33999	0.0208337	0.458844
Os10g0127900	F-box gene 352	5.14078	0.0334853	0.458842
Os10g0550200	Protein of unknown function DUF3615	3.50441	0.0459831	0.458217
Os01g0839900	Osmotin-like protein 1	8.83264	0.0388712	0.45609
Os03g0266100	Zinc finger, LIM-type domain containing protein	6.95441	0.000750768	0.455986
Os03g0125000	Chloroplast 50S ribosomal protein	4.01343	0.0315921	0.454031
Os07g0558500	Thylakoid formation1	4.8333	0.0483871	0.451187
Os03g0752200	Topoisomerase 6 subunit A1	4.00551	0.0483921	0.450019
Os06g0181200	NA	5.71803	0.000770027	0.449758
Os02g0229400	AZT-type monosaccharide transporter 1	4.9507	0.0216867	0.449666
Os12g0492600	Hypothetical gene	4.39042	0.0437738	0.44863
Os01g0848200	Pyrroline-5-carboxylate synthetase 2	4.57076	0.0298225	0.448507
Os02g0528200	Starch branching enzyme3	6.25138	0.00191913	0.44793
Os03g0226600	Similar to cDNA clone:J023007A11	4.69727	0.02742	0.446219
Os05g0542600	Mov34/MPN/PAD-1 family protein	5.90693	0.0207206	0.446055
Os05g0407200	DWD motif- containing protein 17	3.90926	0.0316182	0.44588
Os05g0463900	HECT-type E3 ubiquitin ligase 5	5.27372	0.0348125	0.445524
Os03g0421000	Zinc finger, FYVE/PHD-type domain containing protein	6.19873	0.0161106	0.444695
Os04g0670200	Oryzain beta	6.19196	0.0340148	0.444507
Os09g0134400	Phospholipase A2	4.62797	0.0190372	0.443722
Os02g0121000	Glutamyl-tRNA synthetase 3	4.53406	0.0177842	0.44287
Os08g0109200	Similar to S-glutathione dehydrogenase	5.91327	0.00529461	0.441718
Os02g0714600	Ribose-phosphate pyrophosphokinase 4	6.08511	0.00864676	0.441024
Os12g0638200	PEPTIDE TRANSPORTER 2.2	4.12313	0.0381565	0.440929
Os04g0437600	MAPKKK3 domain containing protein	4.51238	0.0331114	0.43992
Os07g0682700	Similar to Chitin-binding lectin 1 precursor	4.91735	0.00851886	0.43971
Os07g0545900	Similar to EMB1417	4.02408	0.0283631	0.439325
Os02g0469600	Cysteine proteinase 1	6.76988	0.00219218	0.43692
Os06g0639100	RING-type E3 ubiquitin ligase 407	7.18702	0.0201182	0.435391
Os05g0418100	Powdery-MiLdew-resistance gene O9	4.95244	0.039011	0.432756
Os02g0562300	Calmodulin binding protein-like family protein	6.60191	0.0460641	0.431787
Os12g0118800	Ankyrin repeat containing protein	6.80365	0.00053239	0.430617
Os06g0111500	6-phosphogluconate dehydrogenase 1	6.29417	0.000430055	0.430384
Os03g0120200	Remorin 6.2	4.91358	0.0295458	0.429453
Os12g0294100	WD40 repeat-like domain containing protein	4.36451	0.0315364	0.429411
Os03g0251700	Similar to Protein kinase domain containing protein	4.15511	0.0380369	0.429238
Os08g0535100	Conserved hypothetical protein	4.79884	0.0138829	0.429229
Os06g0526800	Protein phosphatase 2C56	5.19776	0.0283497	0.428783
Os01g0262700	Similar to predicted protein	4.13752	0.0416129	0.428163
Os05g0539800	Reversion-To-ethylene Sensitivity1 homologue 2	5.14584	0.0165973	0.427936
Os12g0540700	Conserved hypothetical protein	4.39138	0.0442351	0.427213
Os08g0158900	GTP1/OBG domain containing protein	4.27731	0.0418073	0.426641
Os12g0284000	Ultraviolet-B resistance 8	5.89984	0.0112764	0.426528
Os04g0576500	Papain C-terminal domain containing protein	6.33809	0.001852	0.426363
Os01g0618400	DEAD-box ATP-dependent RNA helicase 25	3.93043	0.0293369	0.425278
Os01g0920300	Uncharacterized RNA methyltransferase pc1998	4.23921	0.042125	0.423796
Os01g0755500	PROLIFERATING CELL FACTOR 7	5.90474	0.0213152	0.421331
Os03g0337500	High-affinity Potassium(K+) Transporter 8	6.55392	0.0306989	0.420556
Os03g0256800	Similar to RhoGAP domain containing protein	5.05118	0.0415336	0.420246
Os06g0625700	Cellulose synthase like A9	5.59053	0.00841096	0.420104
Os07g0490600	Similar to Type II membrane protein	7.29954	0.00333117	0.418973
Os02g0479300	Similar to RS21-C6 protein	5.26308	0.0398729	0.418523
Os01g0653700	F-box-type E3 ubiquitin ligase X21	4.91846	0.0471109	0.417293
Os02g0826200	NAD	4.78258	0.0210997	0.41602
Os12g0584200	Similar to cDNA clone:J013075O22	4.78261	0.0393779	0.415334
Os04g0564700	WD40 repeat domain containing protein	4.47981	0.0361045	0.4133
Os07g0676800	Conserved hypothetical protein	6.812	0.041612	0.412935
Os12g0429200	Beta-galactosidase 15	5.41686	0.0126802	0.411008
Os04g0661200	Inositol 1, 3, 4, 5, 6-pentakisphosphate 2-kinase 1	5.04222	0.00717397	0.409669
Os08g0344600	Triose phosphate/phosphate translocator	6.01303	0.00177684	0.408405
Os05g0112000	Xa21-binding protein 3	7.38035	0.0165966	0.40479
Os06g0179200	Similar to Nodulin-like protein	5.1036	0.0103837	0.404197
Os03g0858400	WD40 repeat-like domain containing protein	5.68228	0.00817736	0.403032
Os11g0678000	Similar to PAS domain containing protein	4.15436	0.0448276	0.402662
Os04g0106300	Narrow grain and low fertility	5.92481	0.0343527	0.402477
Os09g0497400	Protein of unknown function DUF850	6.32171	0.00625852	0.402331
Os02g0224400	Similar to Xaa-Pro dipeptidase	5.16949	0.019629	0.401932
Os08g0191433	SOLUBLE STARCH SYNTHASE IIIA	5.10876	0.0378167	0.397865
Os06g0634600	Plant UBX domain-containing protein 4B	5.41284	0.0182463	0.396285
Os01g0978000	Uncoupling protein 1	5.92339	0.0315336	0.393957
Os06g0486800	Formate dehydrogenase 1	6.38729	0.0147449	0.393314
Os02g0701600	Gamma tocopherol methyltransferase	5.006	0.0166023	0.393153
Os06g0645800	Similar to Transcription initiation factor TFIID subunit 1	4.8624	0.0348262	0.391066
Os03g0818100	Phytase 2	6.14434	0.00541046	0.390571
Os06g0727200	Catalase isozyme B	6.45232	0.0159105	0.387488
Os03g0701700	Ethylene response sensor 1	6.77863	0.0160567	0.387362
Os09g0453000	Uncharacterised protein family UPF0220	5.19833	0.0348262	0.386463
Os08g0430800	Conserved hypothetical protein	4.95431	0.0358909	0.382225
Os04g0307200	DnaJ domain protein C43	5.95652	0.0186937	0.380805
Os12g0102200	LisH dimerisation motif domain containing protein	5.23854	0.0268283	0.380604
Os02g0435000	Nonselective Cation Channel 2	5.33472	0.0118532	0.378784
Os07g0598200	Similar to Circadian clock coupling factor ZGT	5.10637	0.048219	0.378612
Os04g0405800	Similar to OSIGBa0142C11.1 protein	7.02674	0.00604614	0.376425
Os02g0730700	Peptidase A1 domain containing protein	6.12078	0.0334364	0.375266
Os05g0558000	Ribosomal protein L1 family protein	5.43891	0.0166575	0.373309
Os10g0548200	Broad-spectrum resistance Kitaake 1	6.50788	0.0325874	0.37232
Os01g0805900	Beta tubulin 4	8.06594	0.0295458	0.371635
Os02g0527600	CONSTITUTIVE TRIPLE-RESPONSE2	5.40352	0.0486551	0.371444
Os12g0502200	RNA recognition motif domain protein 1-207	7.36375	0.0101228	0.371004
Os06g0711600	Synthetic lethal with cdc forty 2	6.32286	0.012879	0.370652
Os04g0440000	Protein of unknown function DUF2040	6.28848	0.00784175	0.370333
Os03g0753500	Protein of unknown function DUF1618	7.92519	0.0238258	0.36611
Os02g0541325	Similar to Serine decarboxylase	7.60743	0.00682408	0.363867
Os11g0588600	Xanthomonas oryzae pv. oryzae resistance 39	5.64424	0.0160785	0.361108
Os11g0102600	TONNEAU1b, TONNEAU 1b	5.44467	0.0237229	0.357904
Os01g0779400	RING-type E3 ubiquitin ligase 431	6.06297	0.0220237	0.356157
Os05g0310500	Cysteine protease OsCatB	6.36873	0.0179349	0.354526
Os01g0215700	GDSL esterase/lipase protein 6	6.58505	0.0167098	0.352694
Os06g0709100	F-box protein 327	5.58867	0.0185135	0.349069
Os03g0100050	INA	5.17081	0.0359995	0.346521
Os08g0486200	RNA recognition motif domain protein 1-163	7.19312	0.0435419	0.345865
Os07g0462000	Stay-green 1	5.61578	0.0488015	0.344472
Os12g0459300	Nucleic acid-binding, OB-fold domain containing protein	5.82351	0.0354851	0.343753
Os05g0156800	Conserved hypothetical protein	6.98357	0.019014	0.343627
Os01g0301000	Pentatricopeptide repeat domain containing protein	5.44781	0.0479822	0.343343
Os12g0162100	With No Lysine kinase 9	5.95522	0.0205719	0.341547
Os10g0397200	Transcription initiation factor TFIIE	6.63618	0.0285494	0.337664
Os07g0490200	Calmodulin-binding transcriptional activator 5	6.2399	0.0371669	0.336185
Os01g0589500	Uncharacterised conserved protein UCP009193	5.37185	0.0251027	0.33394
Os04g0525900	Major facilitator superfamily protein	6.53829	0.0162276	0.328287
Os03g0706900	Thermo-tolerance 3.1	5.621	0.0388712	0.325813
Os08g0155000	Similar to predicted protein	5.788	0.0357994	0.322341
Os10g0563200	Armadillo-like helical domain containing protein	5.7427	0.0337852	0.316668
Os05g0349500	Pleckstrin homology-type domain containing protein	7.15944	0.0218994	0.315237
Os03g0780500	CBS domain containing protein OsCBSIMPDH1	5.88501	0.0403134	0.313721
Os02g0280100	Micro-fibrillar-associated 1	6.01754	0.0375966	0.313326
Os02g0822200	Peptidase C12	6.4662	0.0249329	0.308924
Os01g0966400	Leucine-rich repeat, SDS22 containing protein	6.14689	0.0336869	0.302936
Os06g0113600	F-box-type E3 ubiquitin ligase X183	5.83059	0.0441482	0.30161
Os06g0116100	Hypothetical protein	6.83359	0.0378373	0.284705
Os09g0560900	SDG723/OsTrx1/OsSET33 Interaction Protein 1	6.25416	0.0488648	-0.28047
Os05g0482600	WD40 repeat-like domain containing protein	6.45028	0.045121	-0.289505
Os05g0540800	SWR1 COMPLEX SUBUNIT 4	6.21312	0.0431838	-0.289572
Os04g0687100	Inorganic pyrophosphatase	7.00763	0.0325874	-0.293681
Os05g0176100	Cellulose synthase A catalytic subunit 1	6.99355	0.041299	-0.302458
Os10g0521700	GSK3-like Kinase 9	6.84661	0.0206144	-0.309498
Os09g0297100	Ubiquitin-conjugating enzyme variant protein 1C	7.35984	0.0185696	-0.310166
Os01g0134500	Sterol methyltransferase 1	6.2807	0.0246639	-0.311425
Os05g0473500	Exocyst subunit EXO70 family protein B3	5.45943	0.0372808	-0.314349
Os03g0285700	L-ascorbate peroxidase 1	9.68345	0.0276133	-0.315646
Os03g0395900	Hypothetical conserved gene	6.73179	0.0161106	-0.317177
Os10g0575600	Rice outermost cell-specific gene-3	7.94205	0.0416846	-0.317485
Os03g0717600	Zinc-finger protein TFIIIA class of Oryza sativa 3-17	6.1016	0.0297389	-0.318824
Os04g0445400	Similar to OSIGBa0140O07.6 protein	5.28299	0.0365359	-0.321088
Os12g0438000	Similar to Histone H2A	6.23141	0.0286364	-0.321147
Os04g0685600	Rapid leaf senescence 2	6.01228	0.0225602	-0.322245
Os10g0117800	Putative extra-large G protein 4	5.88301	0.0324676	-0.322387
Os02g0170100	Glycine decarboxylase complex H-protein	5.61439	0.0348909	-0.32272
Os01g0238600	NA	6.66611	0.0431629	-0.323065
Os09g0497700	Autophagy 16	6.89332	0.0481267	-0.324627
Os04g0117200	Spectrin repeat containing protein	5.59158	0.0298963	-0.327729
Os01g0686800	Receptor for Activated C-kinase 1	8.18221	0.0488745	-0.327809
Os12g0479400	Auxin response factor 24	7.96683	0.017105	-0.328324
Os02g0489550	SECRET AGENT 2	6.18186	0.0295703	-0.328666
Os07g0467500	Growth-regulating factor11	5.93987	0.0410509	-0.32882
Os04g0636900	Dwarf and High Tillering1	6.99486	0.0498507	-0.329131
Os02g0606700	Rice salt sensitive 1	6.58268	0.0386271	-0.329626
Os02g0613600	Similar to Trafficking protein particle complex protein 2	5.92665	0.0367472	-0.331528
Os03g0640800	Homeodomain transcription factor HOX32	7.47511	0.0205004	-0.331538
Os07g0122400	Tetratricopeptide region domain containing protein	6.284	0.0211332	-0.332235
Os11g0708400	GDSL esterase/lipase protein 112	5.75841	0.0481267	-0.333358
Os04g0151800	Protein argonaute 4B	7.94119	0.033845	-0.333785
Os01g0191800	Aurora-B	6.4466	0.0213518	-0.334896
Os02g0822000	Conserved hypothetical protein	5.37458	0.0406576	-0.335072
Os01g0857500	Xanthine/uracil/vitamin C permease family protein	5.17737	0.0496447	-0.335072
Os05g0123200	Similar to IQD1	5.80588	0.0446485	-0.335205
Os06g0217600	Similar to kinesin motor protein-related	5.85096	0.0264554	-0.337258
Os09g0363900	ONION3	7.37564	0.0435737	-0.337594
Os02g0224200	Similar to Ser/Thr specific protein phosphatase 2A	5.80093	0.0298511	-0.337828
Os05g0459400	Kinesin, motor region domain containing protein	6.83459	0.0429593	-0.338106
Os02g0325100	19S regulatory particle ATPase subunit 3	7.61673	0.0166557	-0.339195
Os05g0320100	F-box-type E3 ubiquitin ligase X165	5.18517	0.0286044	-0.339873
Os06g0728800	Oryza sativa callose synthase 6	7.73432	0.0156462	-0.33989
Os05g0490700	SUVH Histone Methyltransferase 8	7.73618	0.0129881	-0.339909
Os12g0176500	Replication factor C subunit 2	5.86717	0.0390489	-0.342867
Os12g0538500	RING-type E3 ubiquitin ligase 158	5.48825	0.0315565	-0.343011
Os02g0708600	SET protein 11	6.22505	0.0272497	-0.345867
Os05g0119700	Conserved hypothetical protein	6.07903	0.0447651	-0.34616
Os03g0241300	Polyembryonic mutant	5.5428	0.0410783	-0.346478
Os09g0538200	20S proteasome alpha4 subunit	5.57436	0.0285449	-0.347429
Os10g0146200	Thaumatin-like protein	6.17437	0.037089	-0.34786
Os03g0123300	Tillering and Dwarf 1	5.09998	0.0315921	-0.348347
Os04g0495500	B-ZIP transcription factor 36	5.98026	0.033845	-0.349734
Os01g0279800	LRR-receptor-like protein	6.7044	0.0188802	-0.351327
Os09g0463700	DnaJ domain protein C69	4.83184	0.0475403	-0.351458
Os08g0374800	UDP-glucose epimerase 2	6.58098	0.00606957	-0.352192
Os12g0638100	LRR-receptor-like kinase	6.32574	0.033845	-0.352847
Os03g0383800	Similar to SAP domain containing protein	6.94374	0.0208995	-0.353789
Os01g0188400	NADP-dependent malic enzyme, chloroplastic	7.24848	0.0216209	-0.354284
Os01g0924400	PROLIFERATING CELL FACTOR 6	5.96687	0.0460166	-0.354616
Os08g0524600	Ribosomal protein L32	8.0525	0.0176653	-0.355006
Os02g0741100	DnaJ domain protein C21	5.41892	0.019629	-0.357008
Os02g0534800	Similar to 40S ribosomal protein S14	7.7467	0.0495597	-0.357144
Os04g0653000	Jasmonate ZIM-domain protein 1/10	7.68035	0.0204847	-0.358009
Os08g0436000	RNA recognition motif domain protein 1-161	5.48426	0.0195872	-0.35836
Os05g0421300	Armadillo-type fold domain containing protein	6.59185	0.0403134	-0.359711
Os04g0485800	F-box-type E3 ubiquitin ligase X146	5.3605	0.0323543	-0.359748
Os03g0752800	MADS-box transcription factor 14	7.1016	0.00836706	-0.359816
Os12g0162400	Calcineurin B-like protein 6	4.6792	0.0468781	-0.361035
Os03g0387100	Thermo-tolerance 1	6.52617	0.0285525	-0.361273
Os02g0759700	AUXIN SIGNALING F-BOX 4	6.67698	0.0246892	-0.361636
Os10g0409900	F-box protein 553	6.51822	0.00533665	-0.36355
Os03g0756300	X8 domain containing protein	8.31107	0.048095	-0.363893
Os07g0111100	Conserved hypothetical protein	4.60256	0.0453563	-0.364862
Os05g0540100	Flap endonuclease-1a	6.3394	0.0134041	-0.365297
Os03g0301700	Protein phosphatase 2C33	5.92533	0.0321293	-0.366121
Os08g0430600	Similar to Threonine endopeptidase	5.44845	0.0202843	-0.36634
Os01g0645200	Sodium/bile acid transporter 1	6.2756	0.00856145	-0.366641
Os01g0639100	Initiation factor eIF-4A	6.43738	0.0148343	-0.36868
Os02g0177500	Sm gene	7.0741	0.0162864	-0.368681
Os06g0151900	6-phosphofructokinase plastid isozyme	5.43421	0.0483587	-0.370532
Os05g0113900	Histone H2A	7.6192	0.0264143	-0.370948
Os03g0858100	Exportin 1	7.07756	0.0324431	-0.371319
Os11g0267300	Similar to Endonuclease III homologue	5.15449	0.0181369	-0.371481
Os06g0195600	Similar to SAC domain protein 3	6.17165	0.0452571	-0.371741
Os02g0179300	RAD23 DNA repair protein	6.29246	0.0134041	-0.37287
Os02g0742200	Small GTP-binding protein 3	6.71372	0.0386278	-0.373049
Os05g0200500	Similar to Casein kinase-like protein	4.85681	0.0352124	-0.373525
Os02g0815900	Protein kinase, core domain containing protein	6.04641	0.014998	-0.373666
Os02g0564100	Plant homeo-domain finger protein 9	7.44091	0.00801632	-0.374854
Os02g0122300	Brassinosteroid receptor kinase interacting protein 121	5.31569	0.0276133	-0.375447
Os05g0354400	Trichome birefringence-like 13	6.63707	0.0192275	-0.376365
Os07g0136300	Conserved hypothetical protein	6.14244	0.0240637	-0.376551
Os05g0463800	Nuclear transcription factor Y subunit B-4	6.57268	0.0276133	-0.376623
Os02g0771700	Beta-1, 3-glucanase 9,	7.38793	0.0450581	-0.377802
Os01g0590200	Conserved hypothetical protein	5.29785	0.0340275	-0.377934
Os02g0175500	Protein of unknown function DUF266	4.93278	0.0260711	-0.377981
Os03g0247000	Plastidic caseinolytic protease T	5.4633	0.0458874	-0.379118
Os07g0295400	Conserved hypothetical protein	5.57896	0.0418073	-0.379182
Os07g0200000	Vps51/Vps67 domain containing protein	5.14013	0.0325952	-0.379227
Os07g0626200	DNA-binding SAP domain containing protein	5.99806	0.00632962	-0.380603
Os11g0615200	GRF-interacting factor 1	5.96335	0.0257887	-0.380786
Os04g0623300	Polyamine oxidase 3	5.47268	0.0390489	-0.382011
Os05g0459900	Spreading Panicle 9	9.28792	0.0477006	-0.382407
Os06g0104400	Similar to IQ calmodulin-binding motif family protein	8.05118	0.020729	-0.383242
Os11g0183800	CELLULOSE SYNTHASE INTERACTING1-like 2	7.03796	0.0238817	-0.384359
Os05g0438700	Similar to Histone H3	8.43031	0.0113754	-0.384824
Os02g0236200	GSK3/SHAGGY-Like Kinase 23	6.9047	0.0303826	-0.385376
Os06g0645400	Similar to Isoleucine-tRNA ligase-like protein	6.03348	0.0473318	-0.385739
Os08g0407600	FCS-LIKE ZINC FINGER PROTEIN 24	4.91672	0.0462993	-0.385832
Os09g0504700	RING Finger Protein 4	6.10075	0.0316844	-0.387042
Os05g0304400	GDP dissociation inhibitor 2	6.07234	0.020407	-0.387613
Os04g0627000	Rice outermost cell-specific gene-2	6.30864	0.0224957	-0.390622
Os07g0508300	Similar to SH3 domain-containing protein 3	5.12579	0.0396684	-0.391354
Os03g0654500	Domain of unknown function DUF2215	5.44115	0.0289984	-0.391629
Os05g0115800	MAPK phosphatase 1	4.92359	0.0272497	-0.39222
Os08g0204800	Conserved hypothetical protein	4.94058	0.0361045	-0.392381
Os03g0438100	Coleoptile photomorphogenesis 2	6.46763	0.0103906	-0.392727
Os02g0721700	Similar to Gpi-anchored protein	5.19474	0.0123189	-0.392795
Os04g0110600	Stress repressive zinc finger protein 4	6.0334	0.0034962	-0.392807
Os09g0284200	Protein phosphatase 106	5.59449	0.032321	-0.392852
Os07g0540200	Similar to OSIGBa0116M22.12 protein	4.69696	0.0460284	-0.394204
Os05g0350600	Similar to Atranbp1b protein	7.00817	0.0240873	-0.394355
Os01g0927500	CORYNE1	5.70554	0.0108613	-0.395299
Os11g0523800	Auxin response factor 1	9.15649	0.031411	-0.395865
Os05g0530500	SNF1-Related Protein Kinase 1A	7.6074	0.0229467	-0.396002
Os02g0822300	K-homologous family protein 12	7.37687	0.00233753	-0.396096
Os10g0540300	Protein of unknown function DUF3615	8.54284	0.00567636	-0.396295
Os05g0443500	Ferredoxin B1	4.72016	0.0229518	-0.396474
Os08g0490900	Histone H2B.2	8.96146	0.0469245	-0.396622
Os03g0723000	SCARECROW-LIKE 7	4.61114	0.033845	-0.398475
Os10g0415900	Histone acetyltransferase HAG702	4.80024	0.0322572	-0.398476
Os09g0556300	Non-protein coding transcript	7.59582	0.0324277	-0.399757
Os02g0109100	Similar to diphosphomevalonate decarboxylase	5.61255	0.00443141	-0.400866
Os05g0579100	HhH-GPD domain domain containing protein	5.09788	0.0192857	-0.401347
Os12g0289600	Conserved hypothetical protein	5.70869	0.01853	-0.402066
Os01g0835900	Histone H4	8.71925	0.0103959	-0.402243
Os01g0902200	Thimet/oligopeptidase F domain containing protein	4.91783	0.0185696	-0.402632
Os09g0553100	Histone H4	9.25134	0.0370008	-0.402851
Os02g0580300	Gibberellin-insensitive dwarf2	7.36898	0.005637	-0.402893
Os03g0856400	CBS domain containing protein OsCBSX8	6.74384	0.00883701	-0.40345
Os01g0101600	SC-Related106	5.50841	0.0266165	-0.404575
Os02g0304900	Drought-induced 19 protein 4	3.98729	0.049545	-0.404633
Os07g0513000	ATP synthase gamma chain	4.31835	0.0315921	-0.405571
Os06g0622000	CW-domain containing protein 6	4.79294	0.0237085	-0.405628
Os02g0265700	Hypothetical conserved gene	5.53468	0.0134951	-0.405999
Os02g0706600	ZHD homeobox transcription factor 7	6.19251	0.0439249	-0.406096
Os01g0709500	Conserved hypothetical protein	6.5235	0.0288393	-0.40685
Os07g0641200	Calcium-dependent protein kinase	5.91489	0.0297765	-0.407063
Os12g0620400	Methyl-CpG-binding protein 707	7.75005	0.0109301	-0.407491
Os04g0670000	Reticulon family protein	5.47222	0.007591	-0.408444
Os09g0531600	SHORT INTERNODES1	5.30232	0.0208492	-0.408664
Os01g0768700	Conserved hypothetical protein	4.71764	0.0469098	-0.410592
Os11g0661900	Conserved hypothetical protein	5.92378	0.0209576	-0.411374
Os10g0478200	Lactate Dehydrogenase 11	9.00759	0.0238401	-0.412594
Os04g0626600	F-box-type E3 ubiquitin ligase L20	4.45882	0.0214826	-0.412743
Os01g0927000	SET Domain Group Protein714	5.17537	0.0352534	-0.413126
Os09g0491772	58.7 kDa heat shock protein	5.46674	0.0233722	-0.413765
Os01g0939700	Similar to Esterase D	6.91757	0.00432545	-0.413771
Os04g0623400	Defective in pollen organelle DNA degradation1-like	4.26409	0.0263174	-0.413952
Os03g0780200	Conserved hypothetical protein	5.73258	0.0138799	-0.414002
Os05g0452800	RING-type E3 ubiquitin ligase 360	5.6209	0.00752583	-0.414734
Os03g0607600	A-type cyclin 3;1	5.36973	0.026452	-0.415534
Os03g0659800	Similar to H0525G02.7 protein	4.96274	0.0265888	-0.415779
Os03g0158200	RNA helicase 38	5.60613	0.0155458	-0.41623
Os01g0723200	Ribosomal protein S24	6.77046	0.0303287	-0.416405
Os04g0119500	StAR-related lipid transfer domain protein	4.33213	0.0238952	-0.417006
Os08g0346400	Similar to Phosphate starvation regulator protein	6.2386	0.00384479	-0.417716
Os03g0329500	Endoglucanase 9	6.09112	0.0041335	-0.419013
Os12g0622500	Sporulation protein11-4	6.98816	0.0174545	-0.420619
Os03g0837100	Cellulose synthase A catalytic subunit 5	5.65565	0.00844071	-0.42067
Os12g0122000	Protein SCARECROW 2	5.65739	0.00830854	-0.421124
Os07g0549800	RNA recognition motif domain protein 1-138	4.91491	0.043206	-0.421979
Os07g0665200	Copper-zinc superoxide dismutase 3	6.34362	0.019018	-0.422086
Os07g0246200	Calreticulin 1	8.75022	0.00636212	-0.422366
Os03g0704200	SET protein 17	4.94768	0.0162913	-0.422444
Os06g0316100	Similar to adhesin FhaB	4.75454	0.0419756	-0.424359
Os05g0593200	A protein of unknown function	5.76173	0.043134	-0.424782
Os07g0659800	RMD Interacting Protein 6	5.58097	0.0105359	-0.42537
Os10g0500700	Glutaredoxin 22	6.78437	0.00147091	-0.425868
Os01g0663400	Aspartic proteinase oryzasin-1	3.91682	0.0468781	-0.426097
Os11g0302800	Protein of unknown function DUF724	4.88273	0.0354184	-0.426591
Os05g0477300	Ribosomal protein S26e domain containing protein	8.46	0.00637763	-0.426708
Os06g0127500	RNA recognition motif domain protein 1-114	4.91581	0.0087636	-0.426715
Os03g0211800	Galacturonosyltransferase 21	4.89792	0.0289984	-0.426824
Os06g0528600	Spermidine synthase 2	5.13542	0.0146929	-0.427117
Os12g0534400	Conserved hypothetical protein	3.98093	0.0265888	-0.427137
Os01g0808100	B-ZIP transcription factor 08	4.79292	0.033273	-0.427599
Os10g0347000	Glucan endo-1, 3-beta-glucosidase	7.74592	0.0334103	-0.427795
Os05g0462700	Similar to Histone H4	5.38725	0.00634777	-0.427835
Os10g0324900	LHP1 homolog	6.66514	0.0102024	-0.427906
Os03g0387800	Similar to mRNA, clone: RTFL01-43-H20	6.65459	0.000606579	-0.427944
Os01g0736900	Similar to seed maturation protein	8.27685	0.00166949	-0.428654
Os01g0709400	Survival protein SurE family protein	5.22795	0.0447992	-0.429318
Os06g0716800	B-ZIP transcription factor 53	5.43885	0.0212812	-0.430274
Os06g0547900	GSK3/SHAGGY-Like Kinase 4	7.44275	0.0236486	-0.431105
Os02g0814200	Glossy1-homologous gene 6	6.51383	0.02022	-0.431196
Os01g0256400	Similar to Dynein light chain 1 protein DLC-1	6.03974	0.0391773	-0.43187
Os09g0557900	Early nodulin-like protein 21	5.80568	0.0261629	-0.43199
Os04g0481200	LSSR1 paralog	4.94471	0.0392744	-0.43259
Os06g0274200	Nucleolar protein family A member 2	6.22599	0.032683	-0.433237
Os04g0458200	ILA1 interacting protein 4	6.44649	0.000242404	-0.433373
Os04g0624600	SOLUBLE STARCH SYNTHASE IIIB	5.50357	0.00192739	-0.433424
Os12g0541400	Conserved hypothetical protein	6.47598	0.0172285	-0.434358
Os11g0216300	ABC-1 domain containing protein	3.77757	0.0311353	-0.43444
Os12g0599900	Tetratricopeptide repeat domain containing protein 211	4.13259	0.0208405	-0.434681
Os10g0103800	Inositol 1, 3, 4-trisphosphate 5/6-kinase 1	4.05909	0.0395758	-0.436952
Os02g0819500	Similar to Cysteine-type peptidase	4.36523	0.0288095	-0.437461
Os05g0574500	Ras-related nuclear protein 2	9.02481	0.0255104	-0.437708
Os12g0639600	Similar to Hedgehog-interacting-like protein	4.02282	0.0395758	-0.437855
Os09g0133800	Conserved hypothetical protein	4.96991	0.0342373	-0.439479
Os03g0637900	Similar to Centromere protein-like protein	4.017	0.0449744	-0.439634
Os01g0600300	Conserved hypothetical protein	7.38918	0.0207169	-0.439643
Os01g0696500	Conserved hypothetical protein	3.54138	0.04659	-0.440135
Os10g0416200	ONION2	6.63054	0.0396113	-0.44051
Os07g0137600	Conserved hypothetical protein	5.99408	0.00450115	-0.440767
Os10g0418000	Similar to Histone H2A	8.45161	0.0124311	-0.440801
Os03g0773600	Kinesin, motor region domain containing protein	5.60794	0.00845232	-0.442469
Os03g0191200	WW/Rsp5/WWP domain containing protein	4.08491	0.0358579	-0.443045
Os05g0205100	NLI interacting factor domain containing protein	5.05945	0.0131336	-0.443781
Os01g0857000	C-TERMINAL DOMAIN PHOSPHATASE-LIKE 2	4.92183	0.0289984	-0.444632
Os04g0671900	Auxin response factor-8	7.16993	0.00446368	-0.445165
Os10g0442600	Cell division cycle 48E	8.00664	0.00225046	-0.445524
Os05g0362500	Protein of unknown function DUF538	4.72736	0.0112225	-0.446372
Os05g0513800	Rac-like GTP-binding protein 2	5.30826	0.00529512	-0.446843
Os10g0421500	Similar to cDNA clone:J013149A17	4.05568	0.0236114	-0.447359
Os10g0422200	Homocysteine methyltransferase 1	4.83664	0.0145079	-0.447364
Os04g0677650	DWD motif- containing protein 43	5.71355	0.0410292	-0.447631
Os02g0635200	Nitrilase 2	4.99358	0.0219956	-0.448578
Os01g0847600	Aldo-Keto reductase 1	5.41414	0.00108345	-0.449167
Os11g0208400	F-box protein 589	3.59202	0.0433786	-0.44929
Os08g0567200	RNA recognition motif domain protein 1-170	5.58902	0.00246039	-0.449315
Os01g0280400	DNA-binding protein	4.78117	0.0224854	-0.449511
Os01g0206200	Conserved hypothetical protein	5.68208	0.00517855	-0.45016
Os05g0526400	Reticulon family protein	6.75479	0.00538653	-0.450311
Os03g0805300	Protein phosphatase 56	6.90711	0.00521367	-0.450523
Os03g0320900	Virescent 2	4.2853	0.0158605	-0.450841
Os02g0761000	MADS-box transcription factor 22	4.46523	0.0450581	-0.45102
Os09g0556000	Signal peptidase 22 kDa subunit family protein	4.72687	0.0411367	-0.451532
Os07g0623600	Similar to mRNA, clone: RTFL01-43-H20	6.42186	0.000490083	-0.451974
Os12g0158400	OVATE family protein 20	6.54243	0.0121623	-0.452334
Os04g0594400	Aldo/keto reductase domain containing protein	4.75739	0.0367659	-0.452486
Os03g0295300	Protein of unknown function DUF3615	4.35133	0.0481708	-0.452801
Os07g0608400	Plant homeo-domain finger protein 35	7.43732	0.000493532	-0.454531
Os01g0633100	ADP-glucose pyrophosphorylase large subunit 2	4.22621	0.0160951	-0.455151
Os01g0725800	SPA3/4-like, DWD motif- containing protein 75	5.19578	0.0143386	-0.455456
Os09g0441900	DENSE AND ERECT PANICLES 1	5.31534	0.0216515	-0.456201
Os07g0545400	CCAAT transcription factor, Histone H2A2	6.5155	0.00731069	-0.456819
Os10g0203000	Immune related endonuclease	4.37354	0.0189497	-0.457635
Os08g0502400	Fasciclin-like arabinogalactan protein 5	5.00588	0.0280388	-0.4587
Os01g0150200	Protein-tyrosine phosphatase-like	5.54229	0.00737414	-0.459538
Os04g0674400	Rice ortholog of yeast Dre2 and human Anamorsin	5.21888	0.0102024	-0.45969
Os04g0509000	Similar to Pto kinase interactor 1	4.12065	0.042125	-0.45991
Os12g0207300	Similar to Clathrin coat assembly protein AP17	5.35377	0.0181821	-0.460273
Os07g0195100	Small GTP-binding protein OsRab8B1	6.53557	0.00111148	-0.460926
Os01g0939400	Conserved hypothetical protein	5.22384	0.00978848	-0.461086
Os01g0754000	Conserved hypothetical protein	3.9387	0.0418914	-0.461395
Os01g0239100	DnaJ domain protein B1	4.30776	0.0200208	-0.461707
Os01g0827400	Prenylated rab acceptor PRA1 family protein	5.80062	0.00405807	-0.462003
Os03g0726100	Tubulin alpha-3	10.3683	0.00152131	-0.462158
Os10g0183500	Conserved hypothetical protein	3.84368	0.0490516	-0.462241
Os02g0146400	Core splicing factor SF3B1	6.84281	8.2321e-05	-0.462501
Os03g0292900	NA	3.72848	0.017942	-0.462575
Os04g0600400	Peptidase aspartic, catalytic domain containing protein	3.82418	0.0500518	-0.46262
Os06g0672700	Conserved hypothetical protein	3.87545	0.0153559	-0.4629
Os12g0208900	ZHD homeobox transcription factor 3	5.90513	0.0229686	-0.463115
Os04g0485000	19S regulatory particle non-ATPase subunit 7	6.79103	0.0104737	-0.463307
Os01g0201000	Cyclin-dependent kinase-like 4	6.31721	0.0272618	-0.463443
Os01g0650700	Transposase	4.21949	0.0348125	-0.464057
Os03g0381300	CS domain domain containing protein	5.25785	0.00345153	-0.464909
Os11g0242700	Similar to Ribosomal protein L37	6.41448	0.00229787	-0.465966
Os03g0347200	Cap-binding protein 80	6.83969	0.00384479	-0.46622
Os12g0530000	Histone H2A IV	7.28008	0.011391	-0.466406
Os02g0450000	Tiller Angle Control 4	5.35615	0.00726615	-0.466482
Os05g0566400	Mitogen-activated protein kinase 7	4.49457	0.0325388	-0.46732
Os02g0331200	Uncharacterized domain containing protein	3.47347	0.0404626	-0.467441
Os08g0207000	Similar to 40S ribosomal protein S11	6.85045	0.0291471	-0.467473
Os10g0564300	Ribosomal protein L27	7.58039	0.0212365	-0.467966
Os01g0254000	ARF-like protein 1d	6.88163	0.00177735	-0.468098
Os01g0834700	DLN repressor 25, DLN motif protein 25	5.27279	0.00468654	-0.468564
Os01g0524700	Armadillo-like helical domain containing protein	3.88989	0.0160956	-0.469185
Os11g0703900	Heat shock protein 70	10.928	5.26977e-05	-0.469643
Os03g0669600	Conserved hypothetical protein	3.76272	0.0257396	-0.469736
Os11g0615000	Phosphatidic acid phosphohydrolase 2	5.11424	0.011391	-0.471207
Os02g0116300	Rice YSL (yellow stripe-like) gene 7	3.40327	0.0439631	-0.472104
Os01g0819500	Ubiquitin-conjugating enzyme 22	8.54666	0.000483614	-0.472329
Os03g0825600	Hypothetical conserved gene	5.37513	0.00597013	-0.472815
Os05g0466600	Similar to Histone H4	7.72973	0.000314333	-0.472986
Os08g0266200	Similar to T24D18.25 protein	4.44395	0.0148204	-0.474142
Os09g0124300	Hypothetical conserved gene	4.17516	0.0350513	-0.47514
Os05g0501700	Universal stress protein 26	6.76832	0.0024504	-0.475441
Os01g0543000	Hypothetical gene	4.84583	0.0258682	-0.478207
Os04g0623700	Similar to Signal recognition particle 14 kDa protein	5.09821	0.0169218	-0.478638
Os01g0866300	VAMP-like protein YKT61	5.66348	0.00104415	-0.479459
Os11g0297000	Conserved hypothetical protein	5.02368	0.012879	-0.479691
Os11g0293300	NA	4.28643	0.0137417	-0.48013
Os01g0708400	Non-protein coding transcript	5.59584	0.0451346	-0.482033
Os04g0472300	GDPD-LIKE 3	4.78946	0.0303728	-0.482334
Os05g0140500	RNA recognition motif domain protein 1-103	6.69293	0.00975362	-0.482535
Os02g0266800	B-ZIP transcription factor 20	4.03281	0.039679	-0.482847
Os07g0230400	Conserved hypothetical protein	5.31516	0.00097234	-0.482955
Os02g0261100	Ubiquitin conjugating enzyme 5b	5.8039	0.00851886	-0.483555
Os08g0254900	Similar to Glutamyl-tRNA reductase binding protein	3.81641	0.0378554	-0.484985
Os07g0666900	Sodium/hydrogen antiporter 1	5.69718	0.00366573	-0.485519
Os05g0116100	DHAR class GLUTATHIONE S-TRANSFERASE 1	6.80364	0.00042684	-0.485803
Os01g0243100	Similar to Kinesin	5.57135	0.00968369	-0.486101
Os01g0210600	Protein of unknown function DUF538	5.0099	0.0305835	-0.486132
Os08g0162100	ABERRANT SPIKELET AND PANICLE1	8.14565	0.0106058	-0.486335
Os12g0484900	Growth-regulating factor7	5.20325	0.0342221	-0.486426
Os02g0782300	DnaJ domain protein C23	4.43978	0.0358053	-0.486643
Os03g0294600	Similar to Importin-beta1	3.49545	0.0326286	-0.486714
Os02g0644100	Stress-induced protein 1a	6.61399	0.000391217	-0.487091
Os03g0162200	Similar to Histone H2A	7.19755	0.0140586	-0.487204
Os06g0208800	Lysin motif-containing protein 6	6.12472	0.00143182	-0.487346
Os03g0809900	RNA recognition motif domain protein 1-72	6.31734	0.00856145	-0.488091
Os01g0292200	CBL-interacting protein kinase 1	5.99838	0.0224854	-0.489021
Os03g0744300	LRR-receptor-like kinase	6.54816	0.00778908	-0.489873
Os01g0192600	Pollen-specific protein SF21	4.30683	0.0128066	-0.49003
Os01g0231000	Aux/IAA protein 3	7.55677	0.00312758	-0.490089
Os05g0208500	GIBBERELLIN 2-OXIDASE 10	8.02242	0.0410581	-0.490395
Os09g0480700	Nuclear factor Y C7 subunit	5.70381	0.025039	-0.491678
Os03g0161000	Conserved hypothetical protein	4.23349	0.0107559	-0.491736
Os12g0173300	PROLIFERATING CELL FACTOR 28	5.1982	0.0201982	-0.492055
Os04g0614700	Similar to OSIGBa0126B18.8 protein	4.79796	0.016747	-0.493205
Os08g0451500	Conserved hypothetical protein	4.40193	0.00610062	-0.493278
Os07g0114500	Conserved hypothetical protein	4.21283	0.0168223	-0.493618
Os01g0201900	Aquaporin NIP1-5	4.52672	0.0235407	-0.495393
Os06g0705500	Ataxin-2, C-terminal domain containing protein	4.2164	0.0169404	-0.495807
Os03g0853600	Conserved hypothetical protein	5.00244	0.00731069	-0.496144
Os06g0160700	Soluble starch synthase 1	5.61135	0.000187448	-0.496947
Os03g0366000	Similar to Chaperonin	5.84754	0.0272266	-0.497322
Os05g0462301	Similar to predicted protein	4.67831	0.03281	-0.497859
Os04g0445200	RmlC-like jelly roll fold domain containing protein	4.43007	0.0122219	-0.49802
Os01g0168100	Kinase interacting protein 1	5.94104	0.000123849	-0.498605
Os01g0764000	Glutathione S-transferase II	6.26433	0.00107853	-0.498913
Os07g0211200	Mediator 5_2	4.56221	0.00460933	-0.499943
Os04g0402100	Calnexin	7.87428	0.000711603	-0.500149
Os09g0131200	Similar to Elicitor-inducible LRR receptor-like protein EILP	4.8582	0.0233941	-0.502374
Os04g0347900	Similar to OSIGBa0130K07.5 protein	5.38663	0.0226728	-0.502864
Os03g0297400	Acyl transferase domain containing protein	5.34886	0.0142803	-0.503118
Os07g0673700	F-box protein 400	2.86019	0.0480914	-0.503787
Os01g0579900	NA	4.79549	0.00450813	-0.504518
Os08g0243500	Cytochrome P450 reductase 2	3.49541	0.0125007	-0.505107
Os03g0407400	THEROMOTOLERANCE 2	5.36906	0.00314644	-0.505985
Os08g0397800	Conserved hypothetical protein	4.12971	0.00753579	-0.506768
Os08g0187500	Rice outermost cell-specific gene-1	6.34562	0.000381653	-0.50712
Os09g0249400	Casparian strip membrane domain protein like 23	4.39085	0.016156	-0.50749
Os03g0758500	Early nodulin-like protein 12	7.30555	7.46793e-06	-0.50756
Os09g0557400	Mitochondrial glycoprotein family protein	4.3706	0.0130374	-0.507983
Os07g0548500	Conserved hypothetical protein	2.92648	0.0390489	-0.508342
Os12g0182200	PT pyruvate dehydrogenase complex E2 component	6.15123	0.0106165	-0.50894
Os02g0171100	Similar to Glyceraldehyde-3-phosphate dehydrogenase	5.35462	0.0375966	-0.509867
Os06g0478600	Leucine-rich repeat family protein-like	4.84015	0.00731275	-0.510097
Os08g0549300	Acyl carrier protein	7.80168	9.16023e-06	-0.510518
Os11g0220700	Hypothetical protein	5.44365	0.000967438	-0.510949
Os12g0180900	Conserved hypothetical protein	5.05013	0.00656989	-0.511201
Os01g0268300	Similar to DNA gyrase B subunit	6.20637	0.0101001	-0.511679
Os11g0194800	Similar to DNA-directed RNA polymerase II 7.6 kDa	5.94156	0.0186109	-0.512652
Os01g0351200	Poly(ADP-ribose) polymerase 2A	4.42245	0.0217964	-0.513931
Os02g0102400	Ribosomal protein S5 family protein	5.33389	0.0330227	-0.51406
Os04g0386900	B3 transcription factor	2.86459	0.0378254	-0.514916
Os11g0678200	Conserved hypothetical protein	5.77528	0.000375218	-0.515016
Os04g0576800	Similar to predicted protein	4.46215	0.045543	-0.515089
Os01g0813000	Similar to 14 kDa zinc-binding protein	3.36152	0.0307458	-0.515132
Os01g0254100	TOPLESS-RELATED PROTEIN 1	5.88242	0.000171967	-0.516607
Os01g0864000	OVATE family protein 30	4.02142	0.02145	-0.517955
Os01g0209400	RNA recognition motif domain protein 1-3	5.28221	0.0218994	-0.518827
Os02g0574600	Similar to H0523F07.2 protein	5.75958	0.00378989	-0.519856
Os05g0178400	Protein phosphatase 2A B'iota subunit	5.01226	0.00263604	-0.5202
Os07g0571700	Similar to Transporter-like protein	4.0563	0.0240697	-0.521143
Os02g0637900	Conserved hypothetical protein	4.26553	0.0215458	-0.521769
Os06g0268800	Aluminum-activated malate transporter 6	4.91192	0.00169204	-0.522005
Os06g0725900	Filamentation temperature-sensitive H1	4.65903	0.00787218	-0.522053
Os01g0264400	Conserved hypothetical protein	3.98936	0.048095	-0.522652
Os01g0978100	Similar to Cysteine synthase	6.18257	0.00430893	-0.522822
Os05g0358700	Phospholipase D rho 1	3.06171	0.019513	-0.52338
Os12g0233100	WW/Rsp5/WWP domain containing protein	5.53025	0.00610062	-0.524074
Os12g0111700	Conserved hypothetical protein	3.12663	0.0219539	-0.525851
Os09g0540600	Mediator 4_1, DWD motif- containing protein 4	5.0407	0.0170157	-0.526267
Os01g0660800	3'-5' exonuclease domain containing protein	6.08444	0.00321922	-0.526478
Os01g0758400	RESISTANCE TO BLAST1	4.67753	0.000826639	-0.527915
Os04g0411800	OsUBC26 Interact Protein 9	2.93596	0.0298963	-0.528276
Os07g0454700	Similar to Trafficking protein particle complex subunit 4	3.91653	0.0159597	-0.530475
Os06g0531900	GDSL esterase/lipase protein 85	3.97076	0.0282935	-0.530484
Os02g0478700	Ribosomal protein S27	7.61373	0.0204766	-0.530651
Os05g0199500	Glycosyl transferase, family 31 protein	3.63441	0.0264626	-0.530696
Os03g0231800	Similar to Squalene monooxygenase 1	6.20287	2.30273e-05	-0.530774
Os06g0607800	19S regulatory particle ATPase subunit 4b	5.17588	0.00402912	-0.530892
Os10g0147400	Auxin transporter 4	4.78924	0.034575	-0.530939
Os10g0156300	Hypothetical conserved gene	4.03142	0.0205619	-0.531516
Os06g0128200	NA	5.53121	0.0448633	-0.531542
Os10g0418300	Hypothetical conserved gene	5.10886	0.0203964	-0.531884
Os06g0104300	Similar to Pectinesterase-like protein	6.66174	0.0133132	-0.531973
Os04g0583600	Similar to Histone H4	7.88511	0.000171967	-0.532493
Os01g0167100	Hypothetical conserved gene	2.80388	0.0492387	-0.532682
Os03g0668900	Similar to acidic leucine-rich nuclear phosphoprotein 32A	5.47195	0.0224854	-0.533513
Os10g0419100	Group 3 Aldo-Keto Reductase	3.28973	0.0247593	-0.534086
Os05g0368600	Heavy metal-associated protein 30	3.17332	0.0407718	-0.535403
Os02g0570300	Hypothetical gene	3.44664	0.01269	-0.535599
Os06g0116200	Growth-regulating factor5	6.03134	0.00590391	-0.535811
Os05g0367200	Conserved hypothetical protein	4.04115	0.00717397	-0.536212
Os06g0650100	Ubiquitin 5	6.51669	0.0073686	-0.536456
Os01g0761000	Conserved hypothetical protein	4.05794	0.00598511	-0.536531
Os05g0124600	Ankyrin repeat domain containing protein	4.46877	0.00997888	-0.536754
Os06g0697300	CLV3/ESR-related 603	3.60791	0.0247084	-0.537312
Os07g0576000	UbiA prenyltransferase family protein	4.72442	0.00620473	-0.537454
Os08g0404300	Pollen semi-sterility-27	4.77858	0.0191043	-0.538101
Os01g0922100	RBG1-like	5.97576	5.29867e-05	-0.53814
Os10g0446800	Similar to predicted protein	3.89599	0.00440355	-0.539291
Os12g0169400	CBS domain containing protein OsCBSCBSPB4	4.16394	0.0043209	-0.539602
Os04g0574200	Fasciclin-like arabinogalactan protein 1	7.6685	0.000232036	-0.541438
Os01g0109300	White fine stripe leaf 1	4.10437	0.0177837	-0.541474
Os08g0478700	Similar to Mitochondrial uncoupling protein 4	4.96351	0.00382089	-0.541579
Os02g0608900	Similar to Epstein-Barr virus	4.3421	0.0179995	-0.541747
Os02g0667000	Complex 1 LYR protein family protein	3.91047	0.00689612	-0.543291
Os02g0285300	DREPP plasma membrane polypeptide 2	4.86485	0.00579932	-0.543325
Os06g0598800	Wax Crystal-Sparse Leaf 1	5.84783	0.00111638	-0.543716
Os07g0486500	UDP-glucosyltransferase 709C2	4.49987	0.00425718	-0.544469
Os02g0516400	Curly flag leaf1	4.70223	0.00863989	-0.544733
Os02g0726500	Protein of unknown function DUF246	3.45086	0.041887	-0.54476
Os05g0390600	Conserved hypothetical protein	5.42379	0.000358366	-0.545596
Os05g0180300	Leucine-rich repeat, plant specific containing protein	4.60472	0.0391518	-0.546234
Os10g0335200	HNH endonuclease domain containing protein	4.18059	0.00396118	-0.546534
Os03g0857500	Protein of unknown function DUF303	4.31227	0.00782902	-0.546955
Os12g0515500	Tandem zinc finger protein 4	4.53234	0.00373849	-0.547335
Os04g0583101	Pentatricopeptide repeat domain containing protein	2.59796	0.0323336	-0.547562
Os04g0524400	Similar to OSIGBa0153E02-OSIGBa0093I20.13	4.04877	0.0216432	-0.547773
Os06g0116800	DnaJ domain protein A9	4.9165	0.00139138	-0.548108
Os07g0695300	Receptor-like Cytoplasmic Kinase 243	2.7772	0.0448633	-0.549847
Os09g0556400	Phosphate transporter 4;5	2.76265	0.0432977	-0.550651
Os09g0567400	Histidine phosphotransfer protein 2	6.93854	0.000238848	-0.550659
Os01g0960800	Protein Transporter, Pam16 family protein	4.25291	0.0109644	-0.55113
Os01g0864700	NIMA-related kinase 5	3.55787	0.0144001	-0.553573
Os02g0224800	Ndr family protein	2.76637	0.0249047	-0.555361
Os11g0308600	Conserved hypothetical protein	3.20497	0.0378337	-0.555565
Os04g0127300	Subtilisin 38	6.6982	0.00146746	-0.55714
Os03g0313300	Poly	3.06359	0.014125	-0.557427
Os07g0186400	Plant homeo-domain finger protein 34	6.1612	1.91397e-06	-0.558034
Os10g0337500	DLN repressor 232	5.25898	0.0419756	-0.559514
Os06g0187000	Origin recognition complex 1	5.03948	0.00983495	-0.560324
Os02g0813800	WD-repeat protein 40-58	5.76561	1.17872e-05	-0.560481
Os05g0440900	OVATE family protein 23	2.78398	0.0429873	-0.561064
Os01g0902300	Carboxylesterase 1.3	4.1538	0.00997888	-0.561103
Os11g0108932	F-box protein 563	4.70179	0.000518486	-0.561971
Os07g0185300	Protein of unknown function YGGT	4.47931	0.0264143	-0.562227
Os01g0753500	Auxin response factor-3	7.11966	0.0496812	-0.563763
Os03g0137800	Cyclin-dependent kinase inhibitor 5	6.29777	0.0034647	-0.564679
Os03g0202001	Adenosine 5'-phosphosulfate kinase	3.36162	0.040256	-0.564914
Os05g0540300	58K antigen	5.68876	0.00454318	-0.564946
Os08g0204632	Conserved hypothetical protein	4.40699	0.00296773	-0.565182
Os02g0792600	Hypothetical conserved gene	5.87326	0.00541046	-0.566141
Os03g0581650	Conserved hypothetical protein	4.21819	0.0127604	-0.566194
Os03g0221500	Glucan endo-1, 3-beta-glucosidase	7.50531	0.0134878	-0.566345
Os10g0392500	Similar to RNA methyltransferase	4.89231	0.000592638	-0.566836
Os03g0710800	G-box factor 14-3-3f protein	9.95567	3.11003e-05	-0.568039
Os07g0439100	K-homologous family protein 23	4.40813	0.00677044	-0.568065
Os03g0293000	THERMOSENSITIVE MALE STERILE 1	4.56259	0.000642055	-0.568068
Os02g0776900	Growth-regulating factor1	6.1076	0.0211332	-0.568221
Os05g0302600	NA	3.6107	0.0038058	-0.568298
Os01g0913000	Thioredoxin H-type 10	4.0063	0.00565458	-0.569145
Os08g0464000	NA	5.44937	0.00133556	-0.569238
Os04g0539100	Conserved hypothetical protein	3.64592	0.0344224	-0.56936
Os05g0503100	Hypothetical conserved gene	4.16866	0.00312383	-0.569552
Os03g0685500	CHCH domain containing protein	8.14334	0.000136179	-0.570479
Os02g0678800	Growth-regulating factor10	5.91466	0.0115268	-0.570957
Os05g0155000	Similar to Protein MFP-b	3.46238	0.0138358	-0.570975
Os04g0442000	Auxin response factor 9	7.86892	0.0179184	-0.571795
Os06g0712200	Nudix Hydrolase 17	3.29198	0.0158605	-0.572659
Os12g0613500	Brassinosteroid receptor kinase interacting protein 132	6.18475	1.97025e-05	-0.574081
Os04g0508100	Similar to OSIGBa0101P20.5 protein	4.85822	0.016917	-0.574123
Os10g0513300	Similar to UPF0496 protein 4	4.44951	0.000814981	-0.57422
Os05g0561800	Hypothetical conserved gene	3.79912	0.0315921	-0.574236
Os01g0858900	Sialyltransferase-like protein 1	3.84519	0.00238518	-0.574422
Os01g0607900	Receptor-like protein kinase 1	5.11846	0.0160956	-0.574654
Os11g0216400	Multiple organellar RNA editing factor 1	5.8371	2.12697e-05	-0.575161
Os08g0471000	Heat stress transcription factor B4a	2.9822	0.00983495	-0.575207
Os09g0415300	Hypothetical conserved gene	2.64321	0.033603	-0.575331
Os02g0761600	Conserved hypothetical protein	3.87065	0.0202557	-0.575891
Os02g0187500	Uncharacterised protein family UPF0047	4.85958	0.00106507	-0.575993
Os07g0627800	Similar to DRG-like OBG family GTpase	5.62073	6.1842e-06	-0.576054
Os02g0100300	Heat shock protein 40	7.243	2.15061e-05	-0.577926
Os03g0761000	SWIB/MDM2 domain containing protein	6.82397	0.00344247	-0.57982
Os08g0229200	Non-protein coding transcript	4.0135	0.0103122	-0.580389
Os08g0496500	Nuclear factor Y C6 subunit	5.22264	0.0026675	-0.580537
Os06g0196600	Beta-ketoacyl-[acyl carrier protein] synthase I	6.76174	0.000705788	-0.580589
Os07g0661600	RING finger protein OsRFPHC-4	3.48341	0.00735703	-0.581153
Os02g0165500	Conserved hypothetical protein	4.46836	0.00656269	-0.581346
Os01g0559900	Arabinogalactan protein 14	6.51446	0.0421736	-0.582637
Os01g0935200	NUCLEAR FACTOR-Y subunit B6	2.98444	0.011036	-0.584236
Os01g0158200	Serine carboxypeptidase 1	4.56643	0.00464612	-0.586105
Os02g0129700	Hypothetical protein	4.74628	0.0266165	-0.586573
Os05g0103000	Basic helix-loop-helix protein 083	4.03965	0.00609674	-0.58661
Os07g0109700	Conserved hypothetical protein	5.38973	0.00227069	-0.587073
Os07g0600700	X8 domain containing protein	7.86992	9.29323e-06	-0.587592
Os01g0559600	Vacuolar processing enzyme 2	3.64818	0.00233572	-0.587626
Os01g0530316	Non-protein coding transcript	4.40153	0.0225602	-0.587746
Os03g0431100	WINDHOSE2	3.70461	0.00304471	-0.587908
Os02g0556800	Similar to proline-rich family protein	3.4365	0.0224854	-0.588809
Os05g0148500	Hypothetical conserved gene	4.34895	0.0233853	-0.588827
Os12g0448400	Hypothetical protein	2.6711	0.0155463	-0.588873
Os04g0482300	BTB-type E3 ubiquitin ligase Z4	3.07474	0.044617	-0.589267
Os05g0169600	LRR-receptor-like kinase	3.13643	0.010446	-0.591951
Os07g0166600	Sm gene	6.57341	0.0083268	-0.59211
Os06g0713400	F-box protein 328	3.53429	0.00460933	-0.592411
Os01g0684800	Protein prenyltransferase	3.63731	0.00525316	-0.59402
Os09g0111100	D-type cyclin 3;1	6.89019	0.0328611	-0.595085
Os05g0583100	HAT dimerisation domain containing protein	7.04169	1.83477e-07	-0.596099
Os01g0719400	NA	3.32804	0.0115373	-0.596205
Os02g0747600	Ethylene-responsive element binding protein 22	4.20817	0.00127097	-0.596881
Os03g0209800	RhoGAP domain containing protein	4.71315	0.00325164	-0.597441
Os01g0201250	Similar to DNA-binding WRKY	4.97888	0.0277942	-0.59879
Os08g0564900	Conserved hypothetical protein	2.38908	0.0326252	-0.599221
Os08g0388300	Nucleotide-binding LRR receptor	3.06667	0.00739401	-0.599575
Os12g0616900	NA	5.09469	0.000119318	-0.59983
Os02g0115900	ER chaperone BiP1	6.83919	0.00637904	-0.599996
Os05g0536200	Voltage-dependent anion-selective channel 2	8.01626	0.000842803	-0.601043
Os09g0539800	Similar to Acyl carrier protein III, chloroplast precursor	7.50531	5.23884e-05	-0.602496
Os06g0131100	NA	4.01315	0.00306195	-0.602568
Os05g0105000	Methionine methyltransferase	4.19043	0.00877056	-0.603616
Os06g0127600	Similar to Glutathione transporter	2.58381	0.0206207	-0.603735
Os01g0327500	Conserved hypothetical protein	8.08709	0.000694795	-0.605318
Os01g0726700	Conserved hypothetical protein	4.55575	0.0190689	-0.606083
Os09g0345300	MALECTIN RECEPTOR-LIKE KINASE 50	2.81791	0.033845	-0.606083
Os05g0263500	Non-protein coding transcript	2.93027	0.0251992	-0.607062
Os01g0935700	Similar to Cytochrome c1	3.67617	0.0104188	-0.607743
Os01g0847900	Prenylated rab acceptor PRA1 family protein	4.80625	0.000988202	-0.607837
Os10g0471700	Cyclin-dependent kinase inhibitor 6	4.75532	0.000164047	-0.608304
Os06g0214100	Conserved hypothetical protein	4.68584	0.000281845	-0.608973
Os02g0271900	R2R3-MYB Transcription Factor 23	5.58793	7.59266e-06	-0.61212
Os05g0116000	Cupin domain protein 5.1	4.0789	0.0108336	-0.612924
Os08g0285600	Similar to phytosulfokine receptor	4.28715	0.00295824	-0.613073
Os01g0306100	NA	3.96224	0.00303489	-0.614224
Os11g0197400	Magnesium transporter	4.92844	0.0213518	-0.6148
Os02g0125700	Light-harvesting-like protein 3	5.66067	6.78281e-05	-0.614978
Os09g0395600	NA	6.66385	3.46526e-05	-0.615114
Os05g0512600	X8 domain containing protein	7.49206	0.00398653	-0.615972
Os02g0736100	Myosin II heavy chain-like family protein	5.43212	0.0012367	-0.616232
Os02g0543900	Similar to OSIGBa0159H11-OSIGBa0137A07.4	2.84989	0.0341159	-0.616425
Os01g0565900	Non-protein coding transcript	3.16417	0.0316526	-0.618285
Os05g0156500	DnaJ domain protein B6	4.9591	0.00174087	-0.619398
Os05g0467700	Protein of unknown function DUF1618	4.90007	0.00256031	-0.619582
Os09g0478100	Cellulose synthase like E1	2.43641	0.0340148	-0.620047
Os03g0143400	Heat-shock protein 60	5.89171	0.0134953	-0.620264
Os07g0671400	Heavy metal-associated protein 36	4.54384	0.0014613	-0.62112
Os08g0148600	Similar to Endoribonuclease Dicer homolog 3a	2.43664	0.0439136	-0.621218
Os08g0136100	Rice outermost cell-specific gene-7	6.36176	3.04263e-06	-0.622122
Os02g0189100	Mediator 11_1	5.81875	0.00136146	-0.623007
Os10g0462600	Conserved hypothetical protein	4.62229	0.010446	-0.62315
Os01g0279100	Copper Response Defect 1	4.33845	0.00581467	-0.623588
Os05g0380400	Conserved hypothetical protein	2.10375	0.0349003	-0.623958
Os06g0155600	ATPase, AAA-type, core domain containing protein	3.01443	0.00202402	-0.625175
Os03g0622600	Conserved hypothetical protein	3.70608	0.0396113	-0.625459
Os01g0225000	Mitochondrial carrier protein	3.47067	0.033845	-0.625962
Os06g0159450	H3 histone H3R-11	7.49092	0.000163968	-0.626367
Os01g0210750	Hypothetical protein	2.4054	0.0138358	-0.626546
Os03g0574600	Conserved hypothetical protein	5.12716	0.0207169	-0.627081
Os02g0130000	Similar to SWIb domain-containing protein	7.50288	0.00569036	-0.628411
Os02g0791500	UDP-glucuronic acid 4-epimerase 3	4.84915	1.13222e-05	-0.628918
Os01g0210500	Similar to SOUL-like protein	3.54501	0.0107559	-0.629391
Os01g0823200	Similar to Integral membrane protein like	2.47404	0.0413486	-0.63055
Os03g0675300	Hypothetical conserved gene	3.00692	0.00808609	-0.631148
Os02g0227000	NA	2.4379	0.0337852	-0.631515
Os08g0566900	Mpv17/PMP22 family protein	3.19189	0.0364532	-0.635215
Os03g0789900	Protein of unknown function DUF1618	2.31512	0.0276133	-0.635932
Os04g0580400	Ubiquitin-conjugating enzyme 3	4.6091	0.00037837	-0.636206
Os05g0243200	Similar to Ribosomal protein L13	2.74646	0.0142985	-0.636495
Os02g0696500	Xyloglucan endotransglucosylase 23	4.63977	9.50878e-05	-0.636636
Os08g0289000	Conserved hypothetical protein	3.52747	0.00808609	-0.637138
Os10g0419300	Heat stress transcription factor A2c	4.11034	0.00209932	-0.637844
Os02g0152500	Leaf Inclination 2	5.52335	0.032067	-0.638823
Os12g0149700	AGC protein kinase 23	3.38292	0.00341442	-0.639609
Os07g0570550	Cupredoxin domain containing protein	4.91169	0.000683969	-0.639781
Os03g0424200	Plant U-box-containing protein 57	3.58586	0.00214002	-0.639966
Os02g0493050	Tetratricopeptide repeat domain containing protein 43	4.00859	0.00685864	-0.640026
Os05g0187800	DERLIN-like protein 1	5.09419	5.11599e-05	-0.64024
Os05g0188700	Leucine-rich repeat domain containing protein	4.05443	0.0109446	-0.640594
Os01g0590700	Peptidase M41 domain containing protein	5.70585	4.58315e-05	-0.640735
Os02g0739400	Galacturonosyltransferase-like 6	2.45932	0.0410072	-0.640936
Os08g0532300	Guanine nucleotide-dissociation inhibitor 9	7.93431	0.000129089	-0.641221
Os08g0528100	Ubiquitin-specific protease 33	2.23281	0.0225159	-0.641931
Os01g0206800	LRR-receptor-like kinase family protein	2.82686	0.0259116	-0.643175
Os10g0566700	Chaperonin Cpn10 family protein	4.37329	0.000336825	-0.643425
Os08g0387200	RING finger-like protein	2.43227	0.0451346	-0.644576
Os02g0259900	Bcl-2-associated athanogene 6	2.05786	0.0440338	-0.64493
Os09g0375000	Enolase 1	4.69295	0.00194834	-0.645535
Os07g0194800	Similar to galactosyltransferase/ transferase	4.57305	0.0205877	-0.64554
Os12g0632100	Similar to ARL2 G-protein	2.40475	0.0181225	-0.64582
Os05g0436900	DHHC domain protein 14	4.37426	0.0112037	-0.646459
Os03g0284600	NA	2.38707	0.0473083	-0.646577
Os10g0137000	F-box protein 527	4.29894	0.00273427	-0.647168
Os07g0514400	Domain of unknown function DUF629	2.89721	0.0201982	-0.647178
Os08g0446301	NA	2.99138	0.00637763	-0.647432
Os07g0590700	Arabinogalactan protein 13	7.25517	0.0135924	-0.647942
Os09g0296800	Light-harvesting chlorophyll a/b-binding protein b7	3.105	0.00508321	-0.64894
Os08g0467100	Indeterminate domain 12	3.12646	0.00415391	-0.649097
Os08g0430500	G-box factor 14-3-3c protein	8.97608	1.67096e-05	-0.650415
Os01g0132500	Protein of unknown function DUF1639	3.05226	0.00584823	-0.654167
Os03g0169600	CYCLING DOF FACTOR 1	2.68634	0.0376217	-0.655531
Os12g0614600	Barren inflorescence 2	3.40387	0.00537442	-0.656587
Os02g0549600	Ribosomal protein small subunit 10a	4.68095	0.000191222	-0.656863
Os07g0640900	Heat stress transcription factor B4b	3.92894	0.000562236	-0.659045
Os03g0807700	Protein of unknown function DUF642	7.74193	0.000344535	-0.659758
Os02g0511800	NOP5, N-terminal domain containing protein	2.18163	0.0262782	-0.660715
Os04g0170500	Zinc finger, CCHC-type domain containing protein	2.75092	0.00394742	-0.66074
Os07g0634600	Similar to Pectin acetylesterase	4.5387	0.00246509	-0.661723
Os11g0605900	Conserved hypothetical protein	3.94008	0.0220206	-0.66295
Os02g0595300	Conserved hypothetical protein	3.11194	0.00419567	-0.663222
Os02g0580400	Dynein light chain, type 1 family protein	5.22717	1.584e-06	-0.665066
Os03g0577300	Similar to delta DNA polymerase	3.85724	0.00163618	-0.665703
Os06g0703800	Activator of Hsp90 ATPase	4.55036	0.000129089	-0.666773
Os02g0102900	Chaperonin 60 beta subunit 2	5.80795	9.9197e-06	-0.668052
Os02g0555900	Similar to H0315A08.7 protein	3.32071	0.0198149	-0.668798
Os04g0599400	Scramblase family protein	4.78786	1.31126e-05	-0.669473
Os06g0671150	Small auxin-up RNA 25	3.23082	0.00934197	-0.671166
Os02g0125600	Neutral/alkaline invertase 5	2.13434	0.0238817	-0.671976
Os04g0431100	GrpE protein homolog	3.21735	0.00308594	-0.674595
Os03g0416300	BRITTLE CULM1-like 2	6.59909	0.000701433	-0.676629
Os05g0542300	Conserved hypothetical protein	4.16904	7.81007e-05	-0.677134
Os01g0229300	DEFORMED FLORAL ORGAN1	2.90924	0.0131303	-0.677628
Os02g0667100	Conserved hypothetical protein	3.83337	0.000147338	-0.680776
Os11g0197600	Transcriptional factor B3 family protein	4.79992	0.000550399	-0.680878
Os12g0613700	Auxin response factor-6B	7.12407	0.0207569	-0.680897
Os12g0554500	Lipase, class 3 family protein	2.72149	0.0144487	-0.685008
Os01g0189100	Ankyrin domain containing protein	3.57005	0.00544966	-0.685249
Os01g0171200	Conserved hypothetical protein	2.61849	0.00802608	-0.687294
Os03g0113700	Iron-sulfur cluster protein 24	5.36268	2.98962e-07	-0.68741
Os12g0533400	Similar to Rac GTPase activating protein 1	4.88243	0.00312875	-0.687669
Os08g0138700	Receptor-like Cytoplasmic Kinase 245	1.90098	0.0434066	-0.691816
Os06g0517500	Hypothetical conserved gene	3.03468	0.0238401	-0.694082
Os04g0444800	Ferric reductase oxidase 7	3.91739	0.00111148	-0.694225
Os03g0449200	Shootless 4	3.43984	0.0206721	-0.697274
Os02g0141500	Conserved hypothetical protein	4.21565	1.99394e-05	-0.698229
Os06g0624700	Protein of unknown function DUF23	3.78001	0.00171985	-0.699006
Os03g0655300	CS domain domain containing protein	6.37774	0.000318134	-0.702325
Os02g0780500	Semi-rolled leaf 2-like gene	2.659	0.0204471	-0.704884
Os08g0178800	B-box-containing protein 24	3.11104	0.00281287	-0.704951
Os03g0804400	Exocyst subunit EXO84B	4.22347	0.000321556	-0.705634
Os03g0697200	LOG LIKE phosphoribohydrolase 4	2.15359	0.0209682	-0.706023
Os01g0757500	Booting stage Heat Tolerance	5.63611	2.18054e-05	-0.706068
Os05g0573200	Isocitrate dehydrogenase (NADP)	2.75698	0.0107559	-0.706993
Os09g0260000	F-box protein 468	3.17749	0.00174974	-0.707548
Os01g0701900	Sec14-nodulin domain protein 5	1.78651	0.0289336	-0.709297
Os01g0299100	Conserved hypothetical protein	2.95458	0.00273427	-0.710842
Os10g0340100	Conserved hypothetical protein	2.36925	0.00389744	-0.711699
Os04g0286400	Conserved hypothetical protein	4.15711	0.00146471	-0.71421
Os08g0525600	FK506 binding protein 62a	7.67716	4.98098e-06	-0.714706
Os02g0135900	GBSS-BINDING PROTEIN	1.95665	0.0214935	-0.716875
Os01g0101700	DnaJ domain protein C1	2.85181	0.00666529	-0.717487
Os01g0776500	Trypsin-like domain containing protein	2.22376	0.0130929	-0.718069
Os07g0205900	Semi-rolled leaf 2-like gene	2.77476	0.000773738	-0.71854
Os03g0320000	Small and basic intrinsic protein 2	2.43573	0.00678945	-0.718724
Os04g0607400	Conserved hypothetical protein	6.36269	5.15247e-05	-0.718725
Os04g0631600	Basic helix-loop-helix protein 068	2.29872	0.0337987	-0.719476
Os01g0549700	API5-INTERACTING PROTEIN1	6.47724	0.0014295	-0.719789
Os10g0554800	Hybrid proline- or glycine-rich protein 21	6.06955	0.0422438	-0.720002
Os08g0503200	GDPD-LIKE 1	5.60199	0.00281287	-0.720483
Os12g0510200	Conserved hypothetical protein	2.53477	0.0220487	-0.721001
Os10g0460800	Similar to H0418A01.5 protein	3.63233	0.00515534	-0.722356
Os12g0541700	Rapid alkalization factor 37	5.7959	1.20999e-05	-0.722663
Os06g0574700	Hypothetical conserved gene	2.80483	0.0115606	-0.723145
Os01g0706700	Protein of unknown function DUF590	3.88133	0.00211445	-0.724594
Os02g0105500	NA	5.7342	0.0043209	-0.729097
Os04g0564000	RWP-RK transcription factor 4	2.05581	0.0103959	-0.729551
Os01g0498200	Conserved hypothetical protein	7.16033	0.000244048	-0.730267
Os01g0357900	Rapid alkalization factor 4	5.38062	0.000234287	-0.733572
Os02g0662100	Hybrid Proline-Rich Protein 2	6.87875	0.0130929	-0.735075
Os04g0645100	Floury endosperm 2	4.95098	5.77667e-07	-0.735113
Os11g0213600	Serine carboxypeptidase 48	4.90275	0.00058588	-0.737213
Os02g0491400	FK506 binding protein 62c	5.54343	2.36127e-09	-0.740325
Os02g0580500	Similar to Prohibitin	2.18996	0.0108699	-0.740577
Os09g0261900	Similar to cDNA clone:J023055B18	4.20198	0.000332393	-0.74075
Os09g0375900	Hypoxia-Induced Gene Domain Protein 1	4.07127	2.12964e-05	-0.741375
Os01g0332500	Similar to Serine carboxypeptidase II-like protein	3.87793	2.1408e-05	-0.741932
Os03g0351500	Cytosolic superoxidase dismutase	8.56536	4.89377e-06	-0.742384
Os02g0635600	Tyrosine protein kinase domain containing protein	3.65892	0.000574827	-0.743081
Os01g0914300	Non-specific lipid transfer protein d2	6.34246	0.000685131	-0.743337
Os03g0787300	DnaJ domain protein A5	6.52632	0.00017206	-0.743713
Os06g0265400	B-ZIP transcription factor 47	6.37346	0.011924	-0.746143
Os03g0709100	Uclacyanin-like protein 8	6.56803	0.00461004	-0.747789
Os05g0578900	GATA transcription factor 15	2.33415	0.0187177	-0.747963
Os03g0319200	Hypothetical conserved gene	3.74008	4.25768e-05	-0.748043
Os06g0472000	Methionine sulfoxide reductase B1	2.48196	0.0171574	-0.748349
Os08g0404200	Pollen semi-sterility-27	3.5911	0.0141381	-0.749215
Os02g0117200	Similar to MIR-interacting saposin-like protein	3.37792	0.000115902	-0.749395
Os01g0121700	ABC transporter-like domain containing protein	5.27699	4.13831e-07	-0.750454
Os02g0715300	Conserved hypothetical protein	2.73696	0.00260037	-0.751248
Os01g0780900	Glycine-rich cell wall protein	8.75719	8.68661e-05	-0.754279
Os01g0235100	Similar to predicted protein	3.98885	0.00280137	-0.757956
Os03g0173700	Domain of unknown function DUF1618	4.43182	0.00187052	-0.758602
Os01g0306900	Protein of unknown function DUF789	2.77234	0.0282586	-0.759766
Os06g0121800	Hypothetical conserved gene	2.28485	0.033845	-0.76048
Os05g0408900	1-Deoxy-D-xylulose 5-phosphate synthase 1	3.17188	0.00260037	-0.7609
Os01g0972300	DVL family protein	3.44441	0.00993426	-0.76244
Os03g0203800	Cyclin-D5;3	5.84141	8.07779e-09	-0.762902
Os02g0687900	Serine carboxypeptidase 9	2.722	0.00109478	-0.763081
Os01g0949500	Calmodulin-like protein 10	3.86902	0.013464	-0.76348
Os04g0132900	Conserved hypothetical protein	1.56664	0.0391773	-0.763766
Os04g0479900	Conserved hypothetical protein	3.87999	0.0107387	-0.764136
Os12g0560400	Similar to DNA-directed RNA polymerase II 14.5 kDa	2.26906	0.0130381	-0.765381
Os02g0557800	A-TYPE response regulator 2	4.72528	0.000148498	-0.766025
Os01g0180800	Heat shock protein Hsp70 family protein	6.98077	8.11864e-09	-0.76642
Os03g0822200	NAD	4.90011	0.00144525	-0.766671
Os03g0277100	HSP20-like chaperone domain containing protein	3.93247	0.00224062	-0.770975
Os07g0633800	Similar to BNS	5.43777	1.34657e-07	-0.773548
Os10g0555900	Beta-expansin-3	3.18714	0.0155463	-0.775265
Os12g0570500	Glycoside hydrolase, family 5	1.79089	0.0341159	-0.775852
Os08g0444500	Conserved hypothetical protein	5.03333	2.19092e-06	-0.776613
Os03g0171900	NA	4.00403	0.000324132	-0.778463
Os11g0146800	MEIOTIC PROTEIN Dmc1B	1.94438	0.0229467	-0.779024
Os01g0262500	NA	2.60001	0.00441694	-0.780502
Os06g0159725	Similar to histone H3	5.13609	6.47431e-05	-0.780531
Os10g0462900	60 kDa chaperonin	7.78822	2.20143e-08	-0.780889
Os07g0412100	Granule-bound starch synthase II	7.98985	1.45746e-12	-0.781547
Os09g0457100	Abscisic acid 8'-hydroxylase 3	2.29406	0.0293391	-0.782801
Os01g0166700	Saposin family protein	3.45985	0.000308211	-0.783092
Os12g0573000	Domain of unknown function DUF304l	2.30219	0.00447708	-0.784003
Os12g0157700	Hypothetical conserved gene	5.91296	0.000511721	-0.784803
Os12g0580950	Hypothetical protein	6.1842	0.000237046	-0.785442
Os04g0192350	Similar to H0124E07.4 protein	4.61324	1.69695e-06	-0.785599
Os10g0553600	Exostosin-like family protein	1.48985	0.0378337	-0.788193
Os01g0324400	Protein of unknown function DUF3615	4.04273	0.000115341	-0.788838
Os09g0307400	Zinc-finger protein TFIIIA class of Oryza sativa 9-04	3.69088	0.00802944	-0.788848
Os06g0318600	C-terminal processing peptidase 3	2.23496	0.0222918	-0.790233
Os08g0562800	Multidrug and toxic compound extrusion 34	2.29323	0.0310183	-0.791831
Os01g0760900	Conserved hypothetical protein	3.88572	0.000593093	-0.793161
Os06g0278450	Hypothetical gene	2.1082	0.0347283	-0.794933
Os03g0856300	Similar to Acyl carrier protein III, chloroplast precursor	3.55458	1.4686e-05	-0.795131
Os05g0371600	Receptor-like Cytoplasmic Kinase 184	4.7335	0.0419147	-0.796025
Os05g0446900	Starch binding domain-containing protein 2	4.09116	6.00694e-06	-0.79607
Os09g0100800	GLABROUS1 Enhancer-Binding Protein 11	2.50584	0.00685855	-0.79648
Os04g0630100	Anthocyanidin reductase 1	2.08338	0.0136345	-0.797133
Os01g0660300	Pyruvate kinase 6	6.66339	2.99634e-10	-0.79848
Os01g0695300	Farnesyl diphosphate synthase 3	1.91261	0.0132204	-0.798873
Os08g0193300	F-box protein 410	1.83546	0.0153549	-0.799441
Os01g0642100	Hypothetical conserved gene	1.58399	0.0368873	-0.800678
Os06g0143400	Similar to Acyl-ACP thioesterase	5.04543	0.00104953	-0.804497
Os01g0784800	ROOT LENGTH 1	4.01039	0.00122656	-0.805058
Os07g0641700	Similar to 10 kDa chaperonin	7.4468	6.07433e-06	-0.806632
Os01g0830500	2OG-Fe (II) oxygenase family protein	1.63265	0.0419417	-0.808122
Os06g0682900	Heat-stress-associated 32-kD protein	4.33881	0.000788262	-0.808303
Os10g0200000	Receptor-like Cytoplasmic Kinase 295	2.62973	0.00637035	-0.809462
Os08g0226600	Hypothetical gene	2.78964	0.00566315	-0.811417
Os08g0483900	Basic helix-loop-helix protein 047	3.1744	0.00142556	-0.814292
Os06g0480500	Non-protein coding transcript	1.96456	0.00722779	-0.816519
Os07g0694700	L-ascorbate peroxidase 2	7.39952	1.07513e-11	-0.817846
Os11g0294400	Similar to WW domain containing protein	1.56757	0.0354806	-0.81945
Os03g0759500	Origin recognition complex 5	2.58729	0.00307257	-0.82194
Os12g0190000	GDP-L-galactose phosphorylase	6.59399	1.50861e-05	-0.822074
Os02g0588600	Conserved hypothetical protein	1.65912	0.0342373	-0.822462
Os08g0343000	Receptor-like Cytoplasmic Kinase 251	2.6361	0.0103959	-0.825156
Os01g0710700	Lipase	3.15875	0.000302028	-0.825515
Os04g0656800	Class III peroxidase 58	5.28311	0.000152815	-0.827189
Os09g0453300	Annexin 10	2.13854	0.0318279	-0.82729
Os02g0811000	G1 LIKE PROTEIN 6	3.89189	0.000196631	-0.82909
Os12g0168700	Long-chain acyl-CoA synthetase 1	2.51194	0.00162971	-0.829328
Os02g0149600	Zinc-finger protein TFIIIA class of Oryza sativa 1-03	3.19209	0.00257942	-0.830166
Os01g0645400	YUCCA-like gene	2.54409	0.0371696	-0.831517
Os02g0212900	Receptor-like Cytoplasmic Kinase 66	4.40765	1.42433e-05	-0.832506
Os02g0731300	Non-protein coding transcript	4.00503	0.000511735	-0.832812
Os02g0492000	Ankyrin domain containing protein 1	2.91495	0.000118211	-0.834099
Os02g0102000	GRX-like protein 3	3.44353	0.00130578	-0.835729
Os03g0210500	Protein of unknown function DUF538	4.98662	0.00726888	-0.838487
Os06g0160100	Similar to Histones H3 and H4	7.48647	3.97294e-07	-0.839934
Os01g0808900	VQ motif-containing protein 4	1.47603	0.0336458	-0.841001
Os04g0676100	Thioredoxin 16	3.14429	0.000722683	-0.84107
Os10g0159300	Conserved hypothetical protein	5.25113	2.73478e-06	-0.841695
Os08g0452500	Small auxin-up RNA 33	3.44286	0.0332629	-0.843042
Os05g0151300	Rubber elongation factor family protein	4.37423	6.02997e-07	-0.845064
Os02g0691500	Basic helix-loop-helix protein 049	4.23302	0.0233455	-0.845458
Os05g0586200	Jasmonyl-L-isoleucine synthase 1	3.06886	5.43191e-05	-0.846171
Os03g0245300	Arabinogalactan protein	7.39672	0.0364085	-0.847636
Os09g0491532	Squamosa promoter-binding-like protein 17	3.15798	0.0259841	-0.850669
Os02g0816100	NA	4.11587	0.000112634	-0.851627
Os03g0159600	Late embryogenesis abundant protein 30	2.35004	0.0195497	-0.855997
Os07g0617700	F-box protein 397	3.69148	0.000318134	-0.856741
Os06g0247000	Galacturonosyltransferase-like 7	2.23618	0.00578824	-0.857057
Os01g0138900	L-Ala-D/L-amino acid epimerase	3.92091	2.93346e-05	-0.859171
Os04g0566600	MORE FLORET 1	2.73269	0.0224392	-0.861094
Os06g0199402	Similar to predicted protein	2.61137	0.00737771	-0.862151
Os07g0421800	PLANT ARCHITECTURE and GRAIN NUMBER 1	1.17821	0.0209354	-0.865888
Os05g0148700	Premature senescence	3.86943	0.000158336	-0.868489
Os01g0732300	OVATE family protein 3/4	2.79611	0.00345408	-0.868946
Os09g0465500	Conserved hypothetical protein	3.41992	1.07942e-06	-0.869555
Os09g0424300	S-adenosylmethionine decarboxylase 1	9.15851	0.00174087	-0.869699
Os01g0121600	ABC transporter G family member 1	1.78752	0.0173568	-0.871169
Os02g0694600	Hypothetical conserved gene	0.895446	0.0418674	-0.872577
Os08g0163300	Similar to delta DNA polymerase	4.75645	1.09877e-05	-0.873334
Os06g0196300	Peroxiredoxin Q	1.63793	0.0254899	-0.875389
Os07g0505300	Hypothetical gene	2.45402	0.00224727	-0.877735
Os02g0284800	Hypothetical protein	1.46519	0.028076	-0.87837
[truncated: 1,185 more rows]

## Sheet: Table S4
Table S4. Gene-specific primers used in this study.
Os_ID	Name		Sequence	Reference
Os01g0328400	OsUBQ5	Fwd	ACCACTTCGACCGCCACTACT	https://doi.org/10.1093/plphys/kiac296
		Rev	ACGCCTAAGCCTGCTGGTT
Os07g0529600	OsDR8	Fwd	TCAGCTCCTCCTCCTCTCG	https://doi.org/10.1093/mp/ssn039
		Rev	AGCGAAGGAGGTCTTGAGG
OsO1G0182600	OsGI	Fwd	ATCGTTCTGCAGGCCGAGA	https://doi.org/10.1093/plphys/kiac296
		Rev	TCACCAATGCTTCTGGGCTAT
Os02g0618200	OsTOC1	Fwd	AGGAACAAGGAATTGCGCCACATC	https://doi.org/10.1016/j.celrep.2023.112765
		Rev	CGAGACGCAAGCACTTGACAACAA
Os08g0157600	OsCCA1	Fwd	CCACCAGGGAAGTTCAAAAT	https://doi.org/10.1093/plphys/kiac296
		Rev	ATGGGACTTCTCGAAAGAGA
